# Supplementary material for: A probabilistic approach to visualize the effect of missing data on PCA in ancient human genomics
Source: BMC Genomics. 2025 May 27;26:537. doi: 10.1186/s12864-025-11728-1 (PMC12108005; doi:10.1186/s12864-025-11728-1)
Supplement: Supplementary file 2 — Supplementary Material 2. [file 12864_2025_11728_MOESM2_ESM.txt]

Abkhasian
Adygei
Albanian
Armenian
Assyrian
Balkar
Basque
BedouinA
BedouinB
Belarusian
Bulgarian
Canary_Islander
Chechen
Croatian
Cypriot
Czech
Druze
English
Estonian
Finnish
French
Georgian
German
Greek
Hungarian
Icelandic
Iranian
Irish
Irish_Ulster
Italian_North
Italian_South
Jew_Ashkenazi
Jew_Georgian
Jew_Iranian
Jew_Iraqi
Jew_Libyan
Jew_Moroccan
Jew_Tunisian
Jew_Turkish
Jew_Yemenite
Jordanian
Kumyk
Lebanese_Christian
Lebanese
Lebanese_Muslim
Lezgin
Lithuanian
Maltese
Mordovian
North_Ossetian
Norwegian
Orcadian
Palestinian
Polish
Romanian
Russian
Sardinian
Saudi
Scottish
Shetlandic
Sicilian
Sorb
Spanish_North
Spanish
Syrian
Turkish
Ukrainian
