# Supplementary material for: A probabilistic approach to visualize the effect of missing data on PCA in ancient human genomics
Source: BMC Genomics. 2025 May 27;26:537. doi: 10.1186/s12864-025-11728-1 (PMC12108005; doi:10.1186/s12864-025-11728-1)
Supplement: Supplementary file 4 — Supplementary Material 4. [file 12864_2025_11728_MOESM4_ESM.csv]

Genetic_ID	Master_ID	Skeletal_code	Skeletal_element	Year_data_published	Publication	Method_for_Date	Date_mean_BP	Date_std_dev_BP	Full_Date	Age_at_Death	Group_ID	Locality	Political_Entity	Lat	Long	Pulldown_Strategy	Data_source	No_Libraries	1240k_coverage	SNPs_hit_autosomal_1240k	SNPs_hit_autosomal_HO	Molecular_Sex	Family_ID	Y_haplogroup_terminal	Y_haplogroup_ISOGG	mtDNA_coverage	mtDNA_haplogroup	mtDNA_match	Damage_rate	Sex_ratio	Library_type	Libraries	Assessment	Assessment_Warnings
I14688	I14688	1706; Tumulus 14, grave 92, 27	petrous	2022	LazaridisAlpaslanRoodenbergScience2022	Context: Grave inventory and date(s) from I16253 of the same tumulus	2450	58	600-400 BCE	adult; 45+ yrs.	Albania_BA_IA	Ãinamak (Norteastern, Kukes District)	Albania	42.020556	20.388611	Repulldown on 3.2M snpset	1240K	1	3.348854	765405	424816	M	n/a (no relatives detected)	..	..	228.5	T2b	[0.991,0.999]	0.109	0.413	ds.half	S14688.Y1.E1.L1	PASS	..
I14690	I14690	1708; Tumulus 4, (grave unknown) field inv. 678, 35	petrous	2022	LazaridisAlpaslanRoodenbergScience2022	Context: Chronology of burial mound	3000	375	1700-400 BCE	..	Albania_BA_IA	Ãinamak (Norteastern, Kukes District)	Albania	42.020556	20.388611	Repulldown on 3.2M snpset	1240K	1	2.295621	748453	411292	M	n/a (no relatives detected)	..	..	290.8	T1a4	[0.994,1.000]	0.155	0.397	ds.half	S14690.Y1.E1.L1	PASS	..
I14692	I14692	1710; Tumulus 16, grave 17, 18	petrous	2022	LazaridisAlpaslanRoodenbergScience2022	Context: Chronology of burial mound	2900	318	1500-400 BCE	..	Albania_BA_IA	Ãinamak (Norteastern, Kukes District)	Albania	42.020556	20.388611	Repulldown on 3.2M snpset	1240K	1	3.533113	799291	440547	F	n/a (no relatives detected)	n/a (female)	n/a (female)	281.7	H1a	[0.985,1.000]	0.127	0.008	ds.half	S14692.Y1.E1.L1	PASS	..
I16251	I16251	1941; Tumulus 14, Grave 37, 30	petrous	2022	LazaridisAlpaslanRoodenbergScience2022	Context: Grave inventory and date(s) from I16253 of the same tumulus	2500	130	500-50 BCE	adult; 40+ yrs.	Albania_BA_IA	Ãinamak (Norteastern, Kukes District)	Albania	42.020556	20.388611	Repulldown on 3.2M snpset	1240K	1	0.592027	422282	225939	M	n/a (no relatives detected)	..	..	162.4	H1u2	[0.992,1.000]	0.129	0.432	ss.half	S16251.Y1.E1.L1	PASS	..
I16254	I16254	1944; Tumulus 16, grave 2, 26	petrous	2022	LazaridisAlpaslanRoodenbergScience2022	Context: Grave inventory	2450	58	600-400 BCE	adult; 20-25 yrs.	Albania_BA_IA	Ãinamak (Norteastern, Kukes District)	Albania	42.020556	20.388611	Repulldown on 3.2M snpset	1240K	1	0.144676	149756	79491	M	n/a (no relatives detected)	..	..	20.46	T2b23	[0.976,0.997]	0.151	0.418	ss.half	S16254.Y1.E1.L1	PASS	..
I16256	I16256	1946; Tumulus 20, Grave 12, 21	petrous	2022	LazaridisAlpaslanRoodenbergScience2022	Context: Grave inventory	2500	87	700-400 BCE	..	Albania_BA_IA_1d.rel.I17633	Ãinamak (Norteastern, Kukes District)	Albania	42.020556	20.388611	Repulldown on 3.2M snpset	1240K	1	0.326516	286692	151065	F	âÃ¡inamak Family A (2 members) (1d: I16256-I17633/I27668)	n/a (female)	n/a (female)	48.34	H+152	[0.983,0.998]	0.146	0.014	ss.half	S16256.Y1.E1.L1	PASS	..
I17633_v54.1_addback	I17633	2694; Tumulus no. unknown, field inv. 114, 34	tooth	2022	LazaridisAlpaslanRoodenbergScience2022	Context: Date(s) from same site (I14691, I16253)	2500	87	700-400 BCE	..	Albania_BA_IA_oCroat_1d.rel.I16256	Norteastern, Kukes District, Ãinamak	Albania	42.020556	20.388611	Repulldown on 3.2M snpset	1240K	1	..	80508	42672	M	n/a (no relatives detected)	..	..	11.433038	H+152	[0.906,0.974]	0.187	0.401	ss.half	S17633.E1.L1	PROVISIONAL_PASS_ADDBACK	..
I16253	I16253	1943; Tumulus 14, central grave (grave 91), 28	petrous	2022	LazaridisAlpaslanRoodenbergScience2022	Direct: IntCal20	2426	63	658-403 calBCE (2405Â±20 BP, PSUAMS-7193)	..	Albania_IA	Ãinamak (Norteastern, Kukes District)	Albania	42.020556	20.388611	Repulldown on 3.2M snpset	1240K	1	0.477169	377693	201308	M	n/a (no relatives detected)	..	..	93.06	H+152	[0.980,0.997]	0.119	0.422	ss.half	S16253.Y1.E1.L1	PASS	..
I13838	I13838	1239; Skull 2, 45	petrous	2022	LazaridisAlpaslanRoodenbergScience2022	Context: Archaeological - Period	6200	433	5000-3500 BCE	..	Albania_LN_C	Tren cave (Southeast , Devoll area)	Albania	40.671111	20.984722	Repulldown on 3.2M snpset	1240K	1	4.286824	838393	462620	M	n/a (no relatives detected)	..	..	505.3	HV4	[0.988,0.999]	0.076	0.42	ds.half	S13838.Y1.E1.L1	PASS	..
I13840	I13840	1241; Skull 1, 44	petrous	2022	LazaridisAlpaslanRoodenbergScience2022	Direct: IntCal20	6102	65	4313-4051 calBCE (5330Â±25 BP, PSUAMS-5944)	..	Albania_LN_C	Tren Cave (Southeast , Devoll area)	Albania	40.671111	20.984722	Repulldown on 3.2M snpset	1240K	1	3.85634	846242	464709	M	n/a (no relatives detected)	..	..	291.6	J1c	[0.962,0.984]	0.117	0.413	ds.half	S13840.Y1.E1.L1	PASS	..
I8471	I8471	TWO CODES: (1) SD001, GT2811A; (2) SD003, GT2811C	tooth (incisor)	2022	LazaridisAlpaslanRoodenbergScience2022	Direct: IntCal20	3745	52	1880-1695 calBCE (3465Â±20 BP, PSUAMS-7540)	..	Albania_MBA	Shkrel	Albania	42.15	19.29	Repulldown on 3.2M snpset	1240K	2	0.167808	176868	95441	M	n/a (no relatives detected)	..	..	..	H1h1	..	..	..	ds.half,ds.half	S8471.E1.L1,S8472.E1.L1	PASS	..
I13839	I13839	1240; Grave 36, 51	petrous	2022	LazaridisAlpaslanRoodenbergScience2022	Direct: IntCal20	1014	33	889-989 calCE (1120Â±20 BP, PSUAMS-5943)	adult; 40-45 yrs.	Albania_Medieval	ShtikÃ« (Southeastern, Kolonja Plateau)	Albania	40.432222	20.712778	Repulldown on 3.2M snpset	1240K	1	3.007937	813107	446410	F	n/a (no relatives detected)	n/a (female)	n/a (female)	415.3	U4c1	[0.983,0.995]	0.137	0.008	ds.half	S13839.Y1.E1.L1	PASS	..
I14622	I14622	1233; Tumulus 4, grave 6, 43	petrous	2022	LazaridisAlpaslanRoodenbergScience2022	Direct: IntCal20	1121	36	773-885 calCE (1205Â±20 BP, PSUAMS-7198)	..	Albania_Medieval	KÃ«netÃ« (Norteastern, Kukes District)	Albania	42.036944	20.397222	Repulldown on 3.2M snpset	1240K	1	1.704104	675003	373508	M	n/a (no relatives detected)	..	..	293.5	H11a	[0.979,0.999]	0.149	0.403	ds.half	S14622.Y1.E1.L1	PASS	..
I14685	I14685	1703; Tumulus 1, grave 20, 47	petrous	2022	LazaridisAlpaslanRoodenbergScience2022	Context: Archaeological - Period	400	87	1400-1700 CE	..	Albania_Modern	Bardhoc (Norteastern, Kukes District)	Albania	42.12	20.518056	Repulldown on 3.2M snpset	1240K	2	3.411275	766093	427373	F	n/a (no relatives detected)	n/a (female)	n/a (female)	364.961675	H7c1	[0.986,0.999]	0.078	0.008	ds.half,ss.half	S14685.Y1.E1.L1,S17618.E1.L1	PASS	..
I15706	I15706	2709; Tumulus 1, grave 18, 11	petrous	2022	LazaridisAlpaslanRoodenbergScience2022	Direct: IntCal20; R_combine	320	43	1527-1660 calCE (270Â±13 BP) [R_combine: (260Â±20 BP, PSUAMS-7160); (275Â±15 BP, PSUAMS-8304)]	adult; 45+ yrs.	Albania_Modern	Pazhok (Central)	Albania	40.998333	19.8325	Repulldown on 3.2M snpset	1240K	1	3.569291	798528	440629	M	n/a (no relatives detected)	..	..	396.6	H5'36	[0.988,1.000]	0.113	0.42	ds.half	S15706.Y1.E1.L1	PASS	..
I16119	I16119	2359; 2/1 43102	petrous	2022	LazaridisAlpaslanRoodenbergScience2022	Direct: IntCal20	2286	60	399-231 calBCE (2280Â±20 BP, PSUAMS-7164)	..	Armenia_Achaemenid_Hellenistic	Karmir Blur, necropolis of Teishebaini	Armenia	40.15118	44.44316667	Repulldown on 3.2M snpset	1240K	1	1.219895	559979	301084	M	n/a (no relatives detected)	..	..	238.4	U3b2c	[0.971,0.988]	0.076	0.434	ss.half	S16119.Y1.E1.L1	PASS	damage.ss.half=0.076
I3931	I3931	Aknashen 2014, Trench 6, UF 11, F15, L humerus	bone (long bone)	2022	LazaridisAlpaslanRoodenbergScience2022	Direct: IntCal20	7858	45	5985-5836 calBCE (7015Â±25 BP, PSUAMS-3058)	Newborn	Armenia_Aknashen_N	Aknashen	Armenia	40.10093333	44.29051667	Repulldown on 3.2M snpset	1240K	1	0.259	253587	137210	M	n/a (no relatives detected)	..	..	646	I1	[0.998,1.000]	0.105	0.433	ds.half	S3931.E1.L1	PASS	..
I10252	I10252	TWO CODES: (1) ARME_YERE2, 1968, sondage 5; (2) P7833, Burial 3, ind. 1 [these come from two different site names according to our records. (1) is from Yerevan Cave and (2) from Vardbakh. I'm not sure if they can be considered to be the same...]	tooth (molar)	2022	LazaridisAlpaslanRoodenbergScience2022	Context: Archaeological - Period	1850	115	100 BCE - 300 CE	adult; 20-30 yrs.	Armenia_Antiquity	Vardbakh, Yerevan 2 Cave	Armenia	40.833333	43.916667	Repulldown on 3.2M snpset	1240K	2	6.403861	854235	469220	F	n/a (no relatives detected)	n/a (female)	n/a (female)	519.819241	U7b	..	..	0.011429944	ds.half,ds.half	S10252.E1.L1,S23250.Y1.E1.L1	PASS	..
I10252_v54.1_addback	I10252	TWO CODES: (1) ARME_YERE2, 1968, sondage 5; (2) P7833, Burial 3, ind. 1 [these come from two different site names according to our records. (1) is from Yerevan Cave and (2) from Vardbakh. I'm not sure if they can be considered to be the same...]	tooth (molar)	2022	LazaridisAlpaslanRoodenbergScience2022	Context: Archaeological - Period	1850	115	100 BCE - 300 CE	adult; 20-30 yrs.	Armenia_Antiquity	Vardbakh, Yerevan 2 Cave	Armenia	40.833333	43.916667	Repulldown on 3.2M snpset	1240K	1	..	667511	358084	F	n/a (no relatives detected)	..	..	410.284	U7b	[0.991,0.999]	0.032	0.006	ds.half	S10252.E1.L1	PROVISIONAL_PASS_ADDBACK	..
R11655.SG	R11655	Beniamin_bur. 17	..	2022	AntoniobioRxiv2022	Context: Direct dates at site	1900	289	450 BCE - 550 CE	..	Armenia_Beniamin_Achaemenid_Artaxiad_Hellenistic_Roman_possible_contam.SG	Shirak Province, Beniamin	Armenia	40.6885	43.8493	Native Pulldown on 3.2M snpset	Shotgun	..	..	869961	455116	F	Beniamin Family A (2 Members) (1d: R11536-R11655)	..	..	..	..	..	..	..	ds.half	..	PASS	..
R11651.SG	R11651	Beniamin_bur.130	..	2022	AntoniobioRxiv2022	Context: Direct dates at site	1900	289	450 BCE - 550 CE	..	Armenia_Beniamin_Achaemenid_Artaxiad_Hellenistic_Roman_possible.SG	Shirak Province, Beniamin	Armenia	40.6885	43.8493	Native Pulldown on 3.2M snpset	Shotgun	..	..	669803	350970	M	..	..	..	..	..	..	..	..	ds.half	..	PASS	..
R11653.SG	R11653	Beniamin_bur. 15/1	..	2022	AntoniobioRxiv2022	Context: Direct dates at site	1900	289	450 BCE - 550 CE	..	Armenia_Beniamin_Achaemenid_Artaxiad_Hellenistic_Roman_possible.SG	Shirak Province, Beniamin	Armenia	40.6885	43.8493	Native Pulldown on 3.2M snpset	Shotgun	..	..	981416	511878	M	..	..	..	..	..	..	..	..	ds.half	..	PASS	..
R11678.SG	R11678	Beniamin_bur.96	..	2022	AntoniobioRxiv2022	Context: Direct dates at site	1900	289	450 BCE - 550 CE	..	Armenia_Beniamin_Achaemenid_Artaxiad_Hellenistic_Roman_possible.SG	Shirak Province, Beniamin	Armenia	40.6885	43.8493	Native Pulldown on 3.2M snpset	Shotgun	..	..	734725	382540	F	..	..	..	..	..	..	..	..	ds.half	..	PASS	..
R11713.SG	R11713	Beniamin_bur. 1	..	2022	AntoniobioRxiv2022	Context: Direct dates at site	1900	289	450 BCE - 550 CE	..	Armenia_Beniamin_Achaemenid_Artaxiad_Hellenistic_Roman_possible.SG	Shirak Province, Beniamin	Armenia	40.6885	43.8493	Native Pulldown on 3.2M snpset	Shotgun	..	..	949266	494172	M	..	..	..	..	..	..	..	..	ds.half	..	PASS	..
R11714.SG	R11714	Beniamin_bur. ??/4	..	2022	AntoniobioRxiv2022	Context: Direct dates at site	1900	289	450 BCE - 550 CE	..	Armenia_Beniamin_Achaemenid_Artaxiad_Hellenistic_Roman_possible.SG	Shirak Province, Beniamin	Armenia	40.6885	43.8493	Native Pulldown on 3.2M snpset	Shotgun	..	..	786259	408234	F	..	..	..	..	..	..	..	..	ds.half	..	PASS	..
R11540.SG	R11540	Beniamin_bur. 36	..	2022	AntoniobioRxiv2022	Direct: IntCal20	2341	13	405-380 calBCE (2315Â±15 BP, UCIAMS-237550)	..	Armenia_Beniamin_Achaemenid.SG	Shirak Province, Beniamin	Armenia	40.6885	43.8493	Native Pulldown on 3.2M snpset	Shotgun	..	..	633156	327486	F	..	..	..	..	..	..	..	..	ds.half	..	PASS	..
R11541.SG	R11541	Beniamin_bur. 47	..	2022	AntoniobioRxiv2022	Direct: IntCal20	1947	30	44 calBCE - 61 calCE (2005Â±15 BP, UCIAMS-237551)	..	Armenia_Beniamin_Artaxiad_Roman_possible.SG	Shirak Province, Beniamin	Armenia	40.6885	43.8493	Native Pulldown on 3.2M snpset	Shotgun	..	..	662627	348797	M	..	..	..	..	..	..	..	..	ds.half	..	PASS	..
R11668.SG	R11668	Beniamin_bur. 21	..	2022	AntoniobioRxiv2022	Direct: IntCal20	3093	43	1213-1055 calBCE (2935Â±15 BP, UCIAMS-237548)	..	Armenia_Beniamin_EIA.SG	Shirak Province, Beniamin	Armenia	40.6885	43.8493	Native Pulldown on 3.2M snpset	Shotgun	..	..	160193	83480	M	..	..	..	..	..	..	..	..	ds.half	..	PASS	..
R11546.SG	R11546	Beniamin_bur. 60	..	2022	AntoniobioRxiv2022	Direct: IntCal20	2034	33	156-1 calBCE (2075Â±15 BP, UCIAMS-237555)	..	Armenia_Beniamin_Hellenistic.SG	Shirak Province, Beniamin	Armenia	40.6885	43.8493	Native Pulldown on 3.2M snpset	Shotgun	..	..	710973	367371	M	..	..	..	..	..	..	..	..	ds.half	..	PASS	..
R11536.SG	R11536	Beniamin_bur. 17 (right petrous)	petrous (right)	2022	AntoniobioRxiv2022	Direct: IntCal20	2932	33	1047-926 calBCE (2835Â±15 BP, UCIAMS-237546)	..	Armenia_Beniamin_IA.SG	Shirak Province, Beniamin	Armenia	40.6885	43.8493	Native Pulldown on 3.2M snpset	Shotgun	..	..	662585	346207	M	Beniamin Family A (2 Members) (1d: R11536-R11655)	..	..	..	..	..	..	..	ds.half	..	PASS	..
R11545.SG	R11545	Beniamin_bur. 5/1	..	2022	AntoniobioRxiv2022	Direct: IntCal20	3276	41	1398-1261 calBCE (3055Â±15 BP, UCIAMS-237547)	..	Armenia_Beniamin_LBA.SG	Shirak Province, Beniamin	Armenia	40.6885	43.8493	Native Pulldown on 3.2M snpset	Shotgun	..	..	699762	361128	F	..	..	..	..	..	..	..	..	ds.half	..	PASS	..
R11675.SG	R11675	Beniamin_bur. 7	..	2022	AntoniobioRxiv2022	Direct: IntCal20	3372	27	1492-1325 calBCE (3145Â±15 BP, UCIAMS-237549)	..	Armenia_Beniamin_LBS.SG	Shirak Province, Beniamin	Armenia	40.6885	43.8493	Native Pulldown on 3.2M snpset	Shotgun	..	..	737112	386536	M	..	..	..	..	..	..	..	..	ds.half	..	PASS	..
R11538.SG	R11538	Beniamin_bur. 203	..	2022	AntoniobioRxiv2022	Direct: IntCal20	1465	34	431-545 calCE (1580Â±15 BP, UCIAMS-235887)	..	Armenia_Beniamin_Sasanian.SG	Shirak Province, Beniamin	Armenia	40.6885	43.8493	Native Pulldown on 3.2M snpset	Shotgun	..	..	599667	313431	F	..	..	..	..	..	..	..	..	ds.half	..	PASS	..
R11542.SG	R11542	Beniamin_bur. 20/1	..	2022	AntoniobioRxiv2022	Direct: IntCal20	1465	34	431-545 calCE (1580Â±15 BP, UCIAMS-237825)	..	Armenia_Beniamin_Sasanian.SG	Shirak Province, Beniamin	Armenia	40.6885	43.8493	Native Pulldown on 3.2M snpset	Shotgun	..	..	632910	330269	M	..	..	..	..	..	..	..	..	ds.half	..	PASS	..
R11543.SG	R11543	Beniamin_bur.214	..	2022	AntoniobioRxiv2022	Direct: IntCal20	1468	35	421-538 calCE (1600Â±15 BP, UCIAMS-237826)	..	Armenia_Beniamin_Sasanian.SG	Shirak Province, Beniamin	Armenia	40.6885	43.8493	Native Pulldown on 3.2M snpset	Shotgun	..	..	826859	429053	F	..	..	..	..	..	..	..	..	ds.half	..	PASS	..
R11544.SG	R11544	Beniamin_bur. 30	..	2022	AntoniobioRxiv2022	Direct: IntCal20	1470	36	419-538 calCE (1605Â±15 BP, UCIAMS-237554)	..	Armenia_Beniamin_Sasanian.SG	Shirak Province, Beniamin	Armenia	40.6885	43.8493	Native Pulldown on 3.2M snpset	Shotgun	..	..	651410	340700	F	..	..	..	..	..	..	..	..	ds.half	..	PASS	..
R11535.SG	R11535	Beniamin_bur.11	..	2022	AntoniobioRxiv2022	Direct: IntCal20	2736	8	801-774 calBCE (2585Â±15 BP, UCIAMS-235909)	..	Armenia_Beniamin_Urartu_IA.SG	ShirakProvince,Beniamin	Armenia	40.6885	43.8493	Native Pulldown on 3.2M snpset	Shotgun	..	..	693631	357430	M	..	..	..	..	..	..	..	..	ds.half	..	PASS	..
I1407	I1407	ARE12.1	tooth (molar)	2016	LazaridisNature2016	Context: Archaeological - Period	5875	245	4350-3500 BCE	..	Armenia_C	Areni 1	Armenia	39.73	45.2	Repulldown on 3.2M snpset	1240K	1	2.164	775366	417416	M	n/a (no relatives detected)	..	L1a	554	H	[0.996,1.000]	0.063	0.408	ds.half	S1407.E1.L1	PASS	..
I1409	I1409	ARE20	..	2016	LazaridisNature2016	Direct: IntCal20	6047	75	4230-3984 calBCE (5260Â±30 BP, Poz-81110)	..	Armenia_C	Areni 1	Armenia	39.73	45.2	Repulldown on 3.2M snpset	1240K	1	0.083	91779	49057	F	n/a (no relatives detected)	n/a (female)	n/a (female)	22.2	U4a	[0.987,0.999]	0.052	0.013	ds.half	S1409.E1.L1	PASS	..
I1631	I1631	AR1/43C (1003, Square R23, Burial N1)	petrous	2016	LazaridisNature2016	Direct: IntCal20	6099	66	4311-4049 calBCE (5323Â±30 BP, OxA-19332)	8Â±2	Armenia_C	Areni 1	Armenia	39.73	45.2	Repulldown on 3.2M snpset	1240K	1	3.202	814980	443582	F	n/a (no relatives detected)	n/a (female)	n/a (female)	468	K1a8	[0.994,0.998]	0.055	0.015	ds.half	S1631.E1.L1	PASS	..
I1632	I1632	AR1/46 (1004,Square P23, Burial N3)	petrous	2016	LazaridisNature2016	Direct: IntCal20	6076	66	4236-3994 calBCE (5285Â±29 BP, OxA-18599)	15Â±3	Armenia_C	Areni 1	Armenia	39.73	45.2	Repulldown on 3.2M snpset	1240K	1	2.963	795773	433336	M	n/a (no relatives detected)	..	..	267	K	[0.990,0.996]	0.067	0.411	ds.half	S1632.E1.L1	PASS	..
I1634	I1634	AR1/44 (1003,Square R22,Burial N2)	petrous	2016	LazaridisNature2016	Direct: IntCal20	6156	80	4330-4056 calBCE (5366Â±31 BP, OxA-19331)	..	Armenia_C	Areni 1	Armenia	39.73	45.2	Repulldown on 3.2M snpset	1240K	1	1.833	735609	398404	M	n/a (no relatives detected)	..	..	482	H2a1	[0.995,1.000]	0.066	0.415	ds.half	S1634.E1.L1	PASS	..
I1630	I1630	AGR34C; Agarak, 2013, Tomb 5	petrous	2022	LazaridisAlpaslanRoodenbergScience2022	Context: Archaeological - Period	750	58	1100-1300 CE	..	Armenia_EarlyMedieval	Agarak	Armenia	38.865	46.199	Repulldown on 3.2M snpset	1240K	1	9.13	953611	516782	F	n/a (no relatives detected)	n/a (female)	n/a (female)	23.1	U3b1	[0.983,0.998]	0.099	0.016	ds.half	S1630.E1.L1	PASS	..
I1659	I1659	AGL40; Agarak, burial n 21	petrous	2022	LazaridisAlpaslanRoodenbergScience2022	Direct: IntCal20	655	27	1271-1379 calCE (795Â±33 BP, OxA-31675)	..	Armenia_EarlyMedieval	Agarak	Armenia	38.865	46.199	Repulldown on 3.2M snpset	1240K	1	3.169	813417	442007	F	n/a (no relatives detected)	n/a (female)	n/a (female)	511	R6b	[0.994,1.000]	0.061	0.014	ds.half	S1659.E1.L1	PASS	..
I1660	I1660	AGL36; Agarak, burial n 6	petrous	2022	LazaridisAlpaslanRoodenbergScience2022	Context: Archaeological - Period	750	58	1100-1300 CE	..	Armenia_EarlyMedieval	Agarak	Armenia	38.865	46.199	Repulldown on 3.2M snpset	1240K	1	3.539	840148	455180	F	n/a (no relatives detected)	n/a (female)	n/a (female)	7.76	T	[0.922,0.994]	0.079	0.014	ds.half	S1660.E1.L1	PASS	..
I1633	I1633	KA1/14 (Kalavan 1,2006, Tomb 9)	petrous	2016	LazaridisNature2016	Direct: IntCal20	4465	48	2621-2354 calBCE (3990Â±35 BP, Poz-22234)	adult	Armenia_EBA	Kalavan	Armenia	40.65	45.1167	Repulldown on 3.2M snpset	1240K	1	3.342	827122	448906	F	n/a (no relatives detected)	n/a (female)	n/a (female)	429	H1u	[0.953,0.976]	0.157	0.013	ds.half	S1633.E1.L1	PASS	mtcontam=[0.953,0.976]
I1635	I1635	KA1/12 (Kalavan 1, 2005, Tomb 1)	petrous	2016	LazaridisNature2016	Direct: IntCal20	4476	46	2623-2461 calBCE (4005Â±35 BP, Poz-81102)	..	Armenia_EBA	Kalavan	Armenia	40.65	45.1167	Repulldown on 3.2M snpset	1240K	1	2.877	800238	431809	M	n/a (no relatives detected)	..	R1b1x(R1b1a1, R1b1a2, R1b1c2, R1b1c3)	483	X2f	[0.997,1.000]	0.093	0.416	ds.half	S1635.E1.L1	PASS	..
I1658	I1658	TA3/R8 (Talin 3, R8, tomb 115, skull 1)	petrous	2016	LazaridisNature2016	Direct: IntCal20	5162	80	3350-3041 calBCE (4492Â±29 BP, OxA-31874)	..	Armenia_EBA	Talin	Armenia	40.382958	43.873663	Repulldown on 3.2M snpset	1240K	1	3.408	813263	439296	F	Armenia, Talin Family A (2 members) (I1657-I1658 have a mother-daughter relationship [order unknown])	n/a (female)	n/a (female)	596	U3a2a	[0.992,0.998]	0.131	0.015	ds.half	S1658.E1.L1	PASS	..
ARM001	ARM001	ARM001.A0101, Kaps	tooth (molar)	2019	WangNatureCommunications2019	Direct: IntCal20	5417	69	3625-3369 calBCE (4695Â±40 BP, KIA44691)	..	Armenia_EBA_KuraAraxes	South Caucasus mountains, Kaps	Armenia	40.866667	43.716667	Repulldown on 3.2M snpset	1240K	..	0.974521	621454	338802	F	n/a (no relatives detected)	n/a (female)	n/a (female)	..	R1a1	..	..	..	half	..	PASS	..
ARM002	ARM002	ARM001.A0101, Kaps	tooth (molar)	2019	WangNatureCommunications2019	Direct: IntCal20; R_combine	5163	76	3356-3102 calBCE (4517Â±20 BP) [R_combine: (4475Â±30 BP, KIA-44692); (4545Â±25 BP, KIA-44693)]	..	Armenia_EBA_KuraAraxes	South Caucasus mountains, Kaps	Armenia	40.866667	43.716667	Repulldown on 3.2M snpset	1240K	..	1.502956	705181	386690	M	n/a (no relatives detected)	..	G2b	..	K3	..	..	..	half	..	PASS	..
I13599	I13599	Karnut 2017, Tomb 9, _ 9	petrous	2022	LazaridisAlpaslanRoodenbergScience2022	Direct: IntCal20	4337	49	2466-2297 calBCE (3900Â±25 BP, PSUAMS-6818)	..	Armenia_EBA_KuraAraxes	Karnut Archaeological Complex	Armenia	40.783	43.95	Repulldown on 3.2M snpset	1240K	1	3.352824	821261	446430	F	n/a (no relatives detected)	n/a (female)	n/a (female)	324.2	U1a1a	[0.990,0.999]	0.191	0.01	ds.half	S13599.E1.L1	PASS	..
I14339	I14339	DZH86M.t1.01; Tomb no. 1, 1986	tooth (premolar)	2022	LazaridisAlpaslanRoodenbergScience2022	Direct: IntCal20	4409	58	2566-2347 calBCE (3950Â±20 BP, PSUAMS-7732)	..	Armenia_EBA_KuraAraxes	Berkaber, Dzhoghaz Cemetery Meydanner	Armenia	41.03	45.08	Repulldown on 3.2M snpset	1240K	1	0.569689	471635	258111	M	n/a (no relatives detected)	..	..	76.55	H	[0.964,0.988]	0.105	0.381	ds.half	S14339.Y1.E1.L1	PASS	..
I14341	I14341	TWO CODES: (1) DZH86M.t1.03, Tomb no. 1, 1986; (2) DZH86M.t1.06, Tomb no. 1, 1986	tooth	2022	LazaridisAlpaslanRoodenbergScience2022	Context: Archaeological - Period	4400	87	2600-2300 BCE	..	Armenia_EBA_KuraAraxes	Berkaber, Dzhoghaz Cemetery Meydanner	Armenia	41.03	45.08	Repulldown on 3.2M snpset	1240K	2	0.490502	425480	234679	M	n/a (no relatives detected)	..	..	73.328384	T2h	[0.98,0.994]	0.0905	0.386016559	ds.half,ds.half	S14341.Y1.E1.L1,S14344.Y1.E1.L1	PASS	..
I14343_d	I14343	DZH86M.t1.05; Tomb no. 1, 1986	tooth	2022	LazaridisAlpaslanRoodenbergScience2022	Context: Date(s) on relative I14340	4325	72	2500-2250 BCE	..	Armenia_EBA_KuraAraxes	Berkaber, Dzhoghaz Cemetery Meydanner	Armenia	41.03	45.08	Repulldown on 3.2M snpset	1240K	1	0.021417	23515	12854	M	Armenia, Berkaber, Dzhoghaz Cemetery Family A (2 members) (I14340-I14343 have a father-son relationship)	..	..	65.134709	U3b1a1	..	..	0.40625	ds.half	S14343.Y1.E1.L1	PASS	..
I14343_v54.1_addback	I14343	DZH86M.t1.05; Tomb no. 1, 1986	tooth	2022	LazaridisAlpaslanRoodenbergScience2022	Context: Date(s) on relative I14340	4325	72	2500-2250 BCE	..	Armenia_EBA_KuraAraxes	Berkaber, Dzhoghaz Cemetery Meydanner	Armenia	41.03	45.08	Repulldown on 3.2M snpset	1240K	1	..	354098	195080	M	n/a (no relatives detected)	..	..	65.134709	U3b1a1	[0.985,0.996]	0.09	0.383	ds.half	S14343.Y1.E1.L1	PROVISIONAL_QUESTIONABLE_ADDBACK	xcontam=[0.015,0.066]
I14346	I14346	Shen05t4; Locus 051; Tomb no. 4; 2005	bone (long bone)	2022	LazaridisAlpaslanRoodenbergScience2022	Context: Archaeological - Period	4450	58	2600-2400 BCE	adult; 25-30 yrs.	Armenia_EBA_KuraAraxes	Shengavit cemetery	Armenia	40.09	44.28	Repulldown on 3.2M snpset	1240K	1	0.033541	38820	21413	F	n/a (no relatives detected)	n/a (female)	n/a (female)	2.142	U1a1	[0.755,0.933]	0.104	0.016	ds.half	S14346.Y1.E1.L1	PASS	mtcontam=[0.755,0.933]
I15132	I15132	DZH86M.t1.10; Tomb no. 1, 1986	petrous	2022	LazaridisAlpaslanRoodenbergScience2022	Direct: IntCal20	4479	37	2618-2468 calBCE (4020Â±25 BP, PSUAMS-6796)	..	Armenia_EBA_KuraAraxes	Berkaber, Dzhoghaz Cemetery Meydanner	Armenia	41.03	45.08	Repulldown on 3.2M snpset	1240K	1	2.699712	769849	414135	F	n/a (no relatives detected)	n/a (female)	n/a (female)	280.3	U3b2	[0.980,0.994]	0.128	0.011	ss.half	S15132.Y1.E1.L1	PASS	..
I16706	I16706	Karnut 2016 Tomb 9 â10	tooth	2022	LazaridisAlpaslanRoodenbergScience2022	Direct: IntCal20	4723	65	2889-2636 calBCE (4185Â±30 BP, PSUAMS-7775)	..	Armenia_EBA_KuraAraxes	Karnut Archaeological Complex	Armenia	40.783	43.95	Repulldown on 3.2M snpset	1240K	1	0.01428	16283	9033	F	n/a (no relatives detected)	n/a (female)	n/a (female)	7.12	H8a1	[0.942,0.995]	0.121	0.012944984	ds.half	S16706.Y1.E1.L1	PASS	..
I16920	I16920	DZH86M.t1.08; Tomb no. 1, 1986	maxilla (tooth)	2022	LazaridisAlpaslanRoodenbergScience2022	Context: Archaeological - Period	4400	87	2600-2300 BCE	..	Armenia_EBA_KuraAraxes	Berkaber, Dzhoghaz Cemetery Meydanner	Armenia	41.03	45.08	Repulldown on 3.2M snpset	1240K	1	0.425498	380130	208094	F	n/a (no relatives detected)	n/a (female)	n/a (female)	67.25	T2a1b2b	[0.991,0.999]	0.118	0.011149866	ds.half	S16920.Y1.E1.L1	PASS	..
ARM003	ARM002	ARM001.A0101, Kaps	tooth (molar)	2019	WangNatureCommunications2019	Direct: IntCal20; R_combine	5163	76	3356-3102 calBCE (4517Â±20 BP) [R_combine: (4475Â±30 BP, KIA-44692); (4545Â±25 BP, KIA-44693)]	..	Armenia_EBA_KuraAraxes_dup.ARM002	South Caucasus mountains, Kaps	Armenia	40.866667	43.716667	Repulldown on 3.2M snpset	1240K	..	1.478164	696551	382055	M	n/a (no relatives detected)	..	G2b	..	K3	..	..	..	half	..	PASS	..
I14340	I14340	FOUR CODES: (1) DZH86M.t1.02, Tomb no. 1, 1986; (2) DZH86M.t1.04, Tomb no. 1, 1986; (3) DZH86M.t1.09, Tomb no. 1, 1986; (4) DZH86M.t1.07, Tomb no. 1, 1986	petrous	2022	LazaridisAlpaslanRoodenbergScience2022	Direct: IntCal20	4340	48	2468-2299 calBCE (3905Â±25 BP, PSUAMS-6795)	..	Armenia_EBA_KuraAraxes_father.or.son.I14343	Berkaber, Dzhoghaz Cemetery Meydanner	Armenia	41.03	45.08	Repulldown on 3.2M snpset	1240K	3	2.665319	832765	451638	M	Armenia, Berkaber, Dzhoghaz Cemetery Family A (2 members) (I14340-I14343 have a father-son relationship)	..	..	331.749894	N1b1a	[0.963,0.985]	0.105	0.40548375	ds.half,ds.half,ss.half	S14340.Y1.E1.L1,S14342.Y1.E1.L1,S15131.Y1.E1.L1	PASS	..
I1657	I1657	TA3/L5, Tomb 15; Talin 3, 2013, Tomb 115, Skull 5	petrous	2022	LazaridisAlpaslanRoodenbergScience2022	Direct: IntCal20	5123	104	3339-3012 calBCE (4455Â±30 BP, PSUAMS-2220)	..	Armenia_EBA_mother.or.daughter.I1658	Talin cemetery	Armenia	40.39075	43.89106667	Repulldown on 3.2M snpset	1240K	1	2.942	803618	432475	F	Armenia, Talin Family A (2 members) (I1657-I1658 have a mother-daughter relationship [order unknown])	n/a (female)	n/a (female)	519	U3a2a	[0.989,0.996]	0.135	0.01	ds.half	S1657.E1.L1	PASS	..
I16116	I16116	2356; 51	petrous	2022	LazaridisAlpaslanRoodenbergScience2022	Context: Date(s) on relative I16617	3050	29	1150-1050 BCE	..	Armenia_EIA	Bover Cemetery	Armenia	40.91666	44.5	Repulldown on 3.2M snpset	1240K	1	1.281956	600109	322501	F	n/a (no relatives detected)	n/a (female)	n/a (female)	170.9	H14a	[0.983,0.999]	0.117	0.012	ss.half	S16116.Y1.E1.L1	PASS	..
I16117	I16117	2357; 7	petrous	2022	LazaridisAlpaslanRoodenbergScience2022	Direct: IntCal20	2586	77	765-489 calBCE (2475Â±20 BP, PSUAMS-7886)	..	Armenia_EIA	Bover Cemetery	Armenia	40.91666	44.5	Repulldown on 3.2M snpset	1240K	1	1.560567	616971	332712	M	n/a (no relatives detected)	..	..	199.1	U3c	[0.980,0.996]	0.119	0.444	ss.half	S16117.Y1.E1.L1	PASS	..
I16191	I16191	1826; 8	petrous	2022	LazaridisAlpaslanRoodenbergScience2022	Direct: IntCal20	2608	71	779-549 calBCE (2520Â±20 BP, PSUAMS-7165)	..	Armenia_EIA	Pijut Archaeological Complex	Armenia	40.91666	44.5	Repulldown on 3.2M snpset	1240K	1	1.621508	623356	337634	M	Armenia, Pidjut monument Family A (3 members) (I17181-I16219 have a mother-son relationship; I16191-I17181 have a 2d or 3d relationship; I16191-I16219 have a 2d or 3d relationship)	..	..	301.6	U7a	[0.986,0.999]	0.1	0.433	ss.half	S16191.Y1.E1.L1	PASS	..
I16193	I16193	1828; 25	petrous	2022	LazaridisAlpaslanRoodenbergScience2022	Context: Based on dates from other individuals at the same site (I16191, I17181, I16219, I17180)	2625	72	800-550 BCE	..	Armenia_EIA	Pijut Archaeological Complex	Armenia	40.91666	44.5	Repulldown on 3.2M snpset	1240K	1	0.562228	416226	222218	M	n/a (no relatives detected)	..	..	156.7	T2	[0.974,0.991]	0.15	0.428	ss.half	S16193.Y1.E1.L1	PASS	..
I16195	I16195	1830; 13/2	petrous	2022	LazaridisAlpaslanRoodenbergScience2022	Context: Based on dates from other individuals at the same site (I16191, I17181, I16219, I17180)	2625	72	800-550 BCE	..	Armenia_EIA	Pijut Archaeological Complex	Armenia	40.91666	44.5	Repulldown on 3.2M snpset	1240K	1	0.078273	85482	45281	F	n/a (no relatives detected)	n/a (female)	n/a (female)	19.38	N1b1a	[0.973,0.995]	0.168	0.015	ss.half	S16195.Y1.E1.L1	PASS	..
I17180	I17180	2819; bur 13	petrous	2022	LazaridisAlpaslanRoodenbergScience2022	Direct: IntCal20	2566	94	755-420 calBCE (2460Â±20 BP, PSUAMS-7895)	..	Armenia_EIA	Pijut Archaeological Complex	Armenia	40.91666	44.5	Repulldown on 3.2M snpset	1240K	1	0.833059	505904	271472	M	n/a (no relatives detected)	..	..	166.8	U4d3	[0.981,0.996]	0.121	0.423913439	ss.half	S17180.Y1.E1.L1	PASS	..
I17181	I17181	2820; bur 11	petrous	2022	LazaridisAlpaslanRoodenbergScience2022	Direct: IntCal20	2599	68	776-545 calBCE (2510Â±20 BP, PSUAMS-7908)	adult ?	Armenia_EIA	Pijut Archaeological Complex	Armenia	40.91666	44.5	Repulldown on 3.2M snpset	1240K	1	1.46744	613014	331302	F	Armenia, Pidjut monument Family A (3 members) (I17181-I16219 have a mother-son relationship; I16191-I17181 have a 2d or 3d relationship; I16191-I16219 have a 2d or 3d relationship)	n/a (female)	n/a (female)	284.4	T2b	[0.988,0.998]	0.11	0.011077158	ss.half	S17181.Y1.E1.L1	PASS	..
I20444	I20444	P6644; Sarukhan; Tomb 12; LM culture; IA-2	petrous	2022	LazaridisAlpaslanRoodenbergScience2022	Direct: IntCal20	2622	75	788-551 calBCE (2530Â±20 BP, PSUAMS-11953)	..	Armenia_EIA	Sarukhan	Armenia	40.29221	45.130679	Repulldown on 3.2M snpset	1240K	1	1.191	519057	275957	M	n/a (no relatives detected)	..	..	75.31	T2a1b2b	[0.976,0.992]	0.161	0.452	ss.half	S20444.Y1.E1.L1	PASS	..
I13947	I13947	1822; 105	petrous	2022	LazaridisAlpaslanRoodenbergScience2022	Direct: IntCal20	2612	74	789-546 calBCE (2525Â±25 BP, UCIAMS-226536, PSUG-5442)	..	Armenia_IA	Lori Berd cemetery	Armenia	40.91666	44.5	Repulldown on 3.2M snpset	1240K	1	0.219861	219832	121298	M	n/a (no relatives detected)	..	..	57.54	T2e	[0.989,0.999]	0.186	0.389	ds.half	S13947.Y1.E2.L1	PASS	..
I14054	I14054	1042; 104-1	petrous	2022	LazaridisAlpaslanRoodenbergScience2022	Direct: IntCal20	2723	42	809-596 calBCE (2580Â±25 BP, UCIAMS-226537, PSUG-5443)	..	Armenia_IA	Bardzryal Archaeological Complex	Armenia	40.91666	44.5	Repulldown on 3.2M snpset	1240K	1	3.552258	803616	445728	M	n/a (no relatives detected)	..	..	392	N1b1a	[0.982,0.996]	0.147	0.409	ds.half	S14054.Y1.E1.L1	PASS	..
I14057	I14057	1045; 93	petrous	2022	LazaridisAlpaslanRoodenbergScience2022	Direct: IntCal20	2599	68	776-545 calBCE (2510Â±20 BP, UCIAMS-226538, PSUG-5444)	..	Armenia_IA	Bardzryal Archaeological Complex	Armenia	40.91666	44.5	Repulldown on 3.2M snpset	1240K	1	3.0758	813223	451033	M	n/a (no relatives detected)	..	..	368	HV1	[0.987,0.999]	0.119	0.403	ds.half	S14057.Y1.E1.L1	PASS	..
I16536	I16536	2216; 5	petrous	2022	LazaridisAlpaslanRoodenbergScience2022	Direct: IntCal20	2776	26	897-798 calBCE (2670Â±20 BP, PSUAMS-7932)	..	Armenia_IA	Bragdzor cemetery	Armenia	40.91666	44.5	Repulldown on 3.2M snpset	1240K	1	0.204107	201247	106621	M	Armenia, Bragdzor monument Family A (3 members) (I16546-I16536 have a father-son relationship; I16546-I16553 have a sibling relationship. As expected from this family structure, the genetics are also consistent with I16553-I16536 being 2d or 3d relatives (uncle-nephew)	..	..	58.41	H2a	[0.984,0.999]	0.142	0.411122145	ss.half	S16536.Y1.E1.L1	PASS	..
I16707	I16707	Karnut 2016 Tomb 5 â6	tooth	2022	LazaridisAlpaslanRoodenbergScience2022	Direct: IntCal20	2823	33	931-816 calBCE (2740Â±25 BP, PSUAMS-7829)	..	Armenia_IA	Karnut Archaeological Complex	Armenia	40.783	43.95	Repulldown on 3.2M snpset	1240K	1	1.18793	658125	362423	M	n/a (no relatives detected)	..	..	219.4	R1a1a	[0.987,0.998]	0.13	0.413004626	ds.half	S16707.Y1.E1.L1	PASS	..
I17184	I17184	2823; bur 8/2	petrous	2022	LazaridisAlpaslanRoodenbergScience2022	Direct: IntCal20	2614	73	783-549 calBCE (2525Â±20 BP, PSUAMS-7898)	..	Armenia_IA	Keti	Armenia	40.8716	43.8445	Repulldown on 3.2M snpset	1240K	1	1.207478	585339	314240	M	n/a (no relatives detected)	..	..	174.7	U1a1a1	[0.986,0.997]	0.096	0.432088178	ss.half	S17184.Y1.E1.L1	PASS	damage.ss.half=0.096
I3938	I3938	8, Tomb 32, Cranium 3, left lower molar #2	tooth (molar)	2022	LazaridisAlpaslanRoodenbergScience2022	Direct: IntCal20	3001	42	1124-939 calBCE (2875Â±20 BP, PSUAMS-3059)	..	Armenia_IA	Karmir Blur, necropolis of Teishebaini	Armenia	40.15118	44.44316667	Repulldown on 3.2M snpset	1240K	1	0.245	239426	128326	M	n/a (no relatives detected)	..	..	71.7	H28	[0.974,0.986]	0.099	0.435	ds.half	S3938.E1.L1	PASS	..
I3944	I3944	15, Tomb 25, Cranium 1	tooth (molar)	2022	LazaridisAlpaslanRoodenbergScience2022	Direct: IntCal20	2934	37	1051-919 calBCE (2835Â±20 BP, PSUAMS-3060)	Young adult	Armenia_IA	Karmir Blur, necropolis of Teishebaini	Armenia	40.15118	44.44316667	Repulldown on 3.2M snpset	1240K	1	0.051	57570	30456	M	n/a (no relatives detected)	..	..	16.4	H7c5	[0.979,0.999]	0.103	0.467	ds.half	S3944.E1.L1	PASS	..
I1636	I1636	AG3/30; Aghitu 3 2012, tom 1, individual 7	petrous	2022	LazaridisAlpaslanRoodenbergScience2022	Context: Archaeological - Period	1956	38	72 BCE - 60 CE	adult; 20-25 yrs.	Armenia_LateHellenistic	Aghitu	Armenia	39.549	45.078	Repulldown on 3.2M snpset	1240K	1	3.021	835648	449800	M	Armenia, Aghitu Family A (2 members) (I1637-I1636 have a father-son relationship [order unknown])	..	..	527	W3a1	[0.988,0.995]	0.133	0.411	ds.half	S1636.E1.L1	PASS	..
I1639	I1639	Aghitu 3,2012, Tomb1, Individual 1	petrous	2022	LazaridisAlpaslanRoodenbergScience2022	Direct: IntCal20	1872	41	33 calBCE - 201 calCE (1947Â±26 BP, OxA-3163)	adult; 20-30 yrs.	Armenia_LateHellenistic	Aghitu	Armenia	39.549	45.078	Repulldown on 3.2M snpset	1240K	1	2.313	738030	401107	F	n/a (no relatives detected)	n/a (female)	n/a (female)	381	T2h	[0.994,0.998]	0.098	0.013	ds.half	S1639.E1.L1	PASS	..
I1637	I1637	AG3/1/20, Aghitu 3,2012, Tomb 1, Individual 2	petrous	2022	LazaridisAlpaslanRoodenbergScience2022	Context: Archaeological - Period	1956	38	72 BCE - 60 CE	adult; 50-65 yrs.	Armenia_LateHellenistic_father.or.son.I1636	Aghitu	Armenia	39.549	45.078	Repulldown on 3.2M snpset	1240K	1	0.505	414039	223488	M	Armenia, Aghitu Family A (2 members) (I1637-I1636 have a father-son relationship [order unknown])	..	..	14	H13a1a2	[0.978,1.000]	0.189	0.426	ds.half	S1637.E1.L1	PASS	..
I13948	I13948	1823; 5	petrous	2022	LazaridisAlpaslanRoodenbergScience2022	Direct: IntCal20	3128	48	1267-1056 calBCE (2965Â±25 BP, PSUAMS-7157)	..	Armenia_LBA	Lori Berd cemetery	Armenia	40.91666	44.5	Repulldown on 3.2M snpset	1240K	1	2.350678	766147	423820	M	n/a (no relatives detected)	..	..	290.1	U4a2c	[0.988,0.999]	0.127	0.389	ds.half	S13948.Y1.E2.L1	PASS	..
I15732	I15732	2665; Nerkin Getashen; Tomb 23; LM culture, LBA-2	petrous	2022	LazaridisAlpaslanRoodenbergScience2022	Direct: IntCal20	3318	43	1439-1293 calBCE (3110Â±25 BP, PSUAMS-7162)	..	Armenia_LBA	Nerkin Getashen	Armenia	40.91666	44.5	Repulldown on 3.2M snpset	1240K	1	3.832896	797198	442146	M	n/a (no relatives detected)	..	..	373.3	K1a1	[0.990,0.999]	0.071	0.419	ds.half	S15732.Y1.E1.L1	PASS	..
I15733	I15733	2664; Nerkin Getashen; Tomb 1; LM culture, LBA-2	petrous	2022	LazaridisAlpaslanRoodenbergScience2022	Direct: IntCal20	3320	41	1434-1300 calBCE (3110Â±20 BP, UCIAMS-226541, PSUG-5449)	..	Armenia_LBA	Nerkin Getashen	Armenia	40.91666	44.5	Repulldown on 3.2M snpset	1240K	1	3.514525	800135	443547	M	Armenia, Nerqin Getashen Family A (2 members) (I15733-I15749 have a 2d or 3d relationship)	..	..	276.8	J1c	[0.994,1.000]	0.104	0.414	ds.half	S15733.Y1.E1.L1	PASS	..
I15734	I15734	2663; Nerkin Getashen; Tomb 23; LM culture, LBA-2	petrous	2022	LazaridisAlpaslanRoodenbergScience2022	Direct: IntCal20	3325	41	1438-1302 calBCE (3115Â±20 BP, PSUAMS-7201)	..	Armenia_LBA	Nerkin Getashen	Armenia	40.91666	44.5	Repulldown on 3.2M snpset	1240K	1	3.745052	811211	449083	F	n/a (no relatives detected)	n/a (female)	n/a (female)	398.2	T1a2	[0.993,1.000]	0.088	0.01	ds.half	S15734.Y1.E1.L1	PASS	..
I15749	I15749	2627; Nerkin Getashen; Tomb 4; LM culture, LBA-3	petrous	2022	LazaridisAlpaslanRoodenbergScience2022	Context: Date(s) on relative I15733	3150	29	1250-1150 BCE	..	Armenia_LBA	Nerkin Getashen	Armenia	40.91666	44.5	Repulldown on 3.2M snpset	1240K	1	3.731013	825930	456308	F	Armenia, Nerqin Getashen Family A (2 members) (I15733-I15749 have a 2d or 3d relationship)	n/a (female)	n/a (female)	317.2	U8b1a2b	[0.992,1.000]	0.079	0.009	ds.half	S15749.Y1.E1.L1	PASS	..
I16217	I16217	1907; 10	petrous	2022	LazaridisAlpaslanRoodenbergScience2022	Direct: IntCal20	3074	49	1213-1048 calBCE (2925Â±20 BP, PSUAMS-9001)	adult	Armenia_LBA	Karashamb Cemetery	Armenia	40.416667	45.2	Repulldown on 3.2M snpset	1240K	1	1.189586	583544	314519	F	n/a (no relatives detected)	n/a (female)	n/a (female)	173.1	K1a	[0.983,0.997]	0.091	0.013	ss.half	S16217.Y1.E1.L1	PASS	damage.ss.half=0.091
I16220	I16220	1910; 606-1	petrous	2022	LazaridisAlpaslanRoodenbergScience2022	Direct: IntCal20	3216	51	1382-1134 calBCE (3015Â±20 BP, PSUAMS-7539)	..	Armenia_LBA	Karashamb Cemetery	Armenia	40.416667	45.2	Repulldown on 3.2M snpset	1240K	1	1.444697	628962	340789	M	n/a (no relatives detected)	..	..	339.9	U3b3	[0.991,1.000]	0.09	0.429	ss.half	S16220.Y1.E1.L1	PASS	damage.ss.half=0.09
I16537	I16537	2817, 4	petrous	2022	LazaridisAlpaslanRoodenbergScience2022	Direct: IntCal20	2977	44	1115-932 calBCE (2860Â±20 BP, PSUAMS-7889)	..	Armenia_LBA	Pidjut, Znganek monument	Armenia	40.91666	44.5	Repulldown on 3.2M snpset	1240K	1	1.269829	636333	343526	F	n/a (no relatives detected)	n/a (female)	n/a (female)	271.6	J2b1	[0.973,0.990]	0.097	0.011306332	ss.half	S17178.Y1.E1.L1	PASS	damage.ss.half=0.097
I16554	I16554	2218; 1; Teghut; tomb 1; LM culture; LB-3	petrous	2022	LazaridisAlpaslanRoodenbergScience2022	Direct: IntCal20	3083	48	1214-1050 calBCE (2930Â±20 BP, PSUAMS-7890)	..	Armenia_LBA	Tekhut Cemetery	Armenia	40.91666	44.5	Repulldown on 3.2M snpset	1240K	1	1.837584	621990	337108	M	n/a (no relatives detected)	..	..	218.8	K1a12a	[0.979,0.994]	0.095	0.447710523	ss.half	S16554.Y1.E1.L1	PASS	damage.ss.half=0.095
I17182	I17182	2821; bur 6/1	petrous	2022	LazaridisAlpaslanRoodenbergScience2022	Direct: IntCal20	2941	40	1077-920 calBCE (2840Â±20 BP, PSUAMS-7896)	..	Armenia_LBA	Keti	Armenia	40.8716	43.8445	Repulldown on 3.2M snpset	1240K	1	0.956305	525358	282468	F	n/a (no relatives detected)	n/a (female)	n/a (female)	153.1	N1b1a	[0.788,0.975]	0.086	0.012397719	ss.half	S17182.Y1.E1.L1	PASS	damage.ss.half=0.086, mtcontam=[0.788,0.975]
I18479	I18479	P5808 Noratus; Tomb 24; LM culture; LBA-3	petrous	2022	LazaridisAlpaslanRoodenbergScience2022	Context: Archaeological - Period	3150	29	1250-1150 BCE	..	Armenia_LBA	Noratus	Armenia	40.416667	45.2	Repulldown on 3.2M snpset	1240K	1	2.158131	634604	340956	F	n/a (no relatives detected)	n/a (female)	n/a (female)	142	HV1a1a	[0.984,0.999]	0.082	0.015393223	ss.half	S18479.Y1.E1.L1	PASS	damage.ss.half=0.082
I19329	I19329	P5860; Noratus; Tomb 19; LM culture; LBA-2	petrous	2022	LazaridisAlpaslanRoodenbergScience2022	Direct: IntCal20	3217	56	1385-1131 calBCE (3015Â±25 BP, PSUAMS-9006)	..	Armenia_LBA	Noratus	Armenia	40.416667	45.2	Repulldown on 3.2M snpset	1240K	1	7.457	904046	486783	M	Armenia, Cross-site family (Sarukhan-Noratus) Family A (2 members) (I20440-I19329 are 2nd or 3rd degree relatives)	..	..	197.2	T1a1	[0.982,0.996]	0.09	0.461	ss.half	S19329.Y1.E1.L1	PASS	damage.ss.half=0.09
I19331	I19331	P5939; 1	petrous	2022	LazaridisAlpaslanRoodenbergScience2022	Context: Archaeological - dates on other LBA individuals from same site I19353, I19354, I19338, I16217, I16220	3125	43	1250-1100 BCE	..	Armenia_LBA	Karashamb Cemetery	Armenia	40.416667	45.2	Repulldown on 3.2M snpset	1240K	1	6.844	888204	478800	M	n/a (no relatives detected)	..	..	147	H13a2b	[0.987,0.998]	0.079	0.463	ss.half	S19331.Y1.E1.L1	PASS	damage.ss.half=0.079
I19332	I19332	P5940; 6	petrous	2022	LazaridisAlpaslanRoodenbergScience2022	Context: Archaeological - dates on other LBA individuals from same site I19353, I19354, I19338, I16217, I16220	3125	43	1250-1100 BCE	..	Armenia_LBA	Karashamb Cemetery	Armenia	40.416667	45.2	Repulldown on 3.2M snpset	1240K	1	6.783	879270	474174	M	n/a (no relatives detected)	..	..	95.43	H2	[0.952,0.980]	0.057	0.466	ss.half	S19332.Y1.E1.L1	PASS	..
I19333	I19333	P5941; 38	petrous	2022	LazaridisAlpaslanRoodenbergScience2022	Context: Archaeological - dates on other LBA individuals from same site I19353, I19354, I19338, I16217, I16220	3125	43	1250-1100 BCE	..	Armenia_LBA	Karashamb Cemetery	Armenia	40.416667	45.2	Repulldown on 3.2M snpset	1240K	1	6.063	872363	469427	M	n/a (no relatives detected)	..	..	114.7	T2c1a	[0.988,0.998]	0.057	0.458	ss.half	S19333.Y1.E1.L1	PASS	..
I19334	I19334	P5942; 1985	petrous	2022	LazaridisAlpaslanRoodenbergScience2022	Context: Archaeological - dates on other LBA individuals from same site I19353, I19354, I19338, I16217, I16220	3125	43	1250-1100 BCE	..	Armenia_LBA	Karashamb Cemetery	Armenia	40.416667	45.2	Repulldown on 3.2M snpset	1240K	1	6.749	888677	478309	M	n/a (no relatives detected)	..	..	138.3	I6	[0.974,0.991]	0.072	0.461	ss.half	S19334.Y1.E1.L1	PASS	damage.ss.half=0.072
I19335	I19335	P5943; 549	petrous	2022	LazaridisAlpaslanRoodenbergScience2022	Context: Archaeological - dates on other LBA individuals from same site I19353, I19354, I19338, I16217, I16220	3285	49	1420-1250 BCE	..	Armenia_LBA	Karashamb Cemetery	Armenia	40.416667	45.2	Repulldown on 3.2M snpset	1240K	1	5.125	826194	446127	M	n/a (no relatives detected)	..	..	144.6	K1a23	[0.960,0.983]	0.112	0.471	ss.half	S19335.Y1.E1.L1	PASS	..
I19336	I19336	P5944; 595	petrous	2022	LazaridisAlpaslanRoodenbergScience2022	Context: Archaeological - dates on other LBA individuals from same site I19353, I19354, I19338, I16217, I16220	3285	49	1420-1250 BCE	..	Armenia_LBA	Karashamb Cemetery	Armenia	40.416667	45.2	Repulldown on 3.2M snpset	1240K	1	5.916	889947	478479	M	n/a (no relatives detected)	..	..	124.7	K1a12a	[0.971,0.989]	0.124	0.452	ss.half	S19336.Y1.E1.L1	PASS	Xcontam=[0.005,0.009]
I19337	I19337	P5945; 604	petrous	2022	LazaridisAlpaslanRoodenbergScience2022	Context: Archaeological - dates on other LBA individuals from same site I19353, I19354, I19338, I16217, I16220	3025	43	1150-1000 BCE	..	Armenia_LBA	Karashamb Cemetery	Armenia	40.416667	45.2	Repulldown on 3.2M snpset	1240K	1	0.192	181608	93498	F	n/a (no relatives detected)	n/a (female)	n/a (female)	16.78	W3a1a1	[0.964,0.993]	0.145	0.011	ss.half	S19337.Y1.E1.L1	PASS	..
I19338	I19338	P5946; 482	petrous	2022	LazaridisAlpaslanRoodenbergScience2022	Direct: IntCal20	3066	52	1212-1018 calBCE (2920Â±25 BP, PSUAMS-9007)	..	Armenia_LBA	Karashamb Cemetery	Armenia	40.416667	45.2	Repulldown on 3.2M snpset	1240K	1	7.301	882527	476812	F	n/a (no relatives detected)	n/a (female)	n/a (female)	202.8	I1	[0.993,1.000]	0.105	0.017	ss.half	S19338.Y1.E1.L1	PASS	..
I19339	I19339	P5947; 362	petrous	2022	LazaridisAlpaslanRoodenbergScience2022	Context: Archaeological - dates on other LBA individuals from same site I19353, I19354, I19338, I16217, I16220	3125	43	1250-1100 BCE	..	Armenia_LBA	Karashamb Cemetery	Armenia	40.416667	45.2	Repulldown on 3.2M snpset	1240K	1	7.47	893878	482581	F	n/a (no relatives detected)	n/a (female)	n/a (female)	190.3	U3b2a1	[0.964,0.984]	0.089	0.016	ss.half	S19339.Y1.E1.L1	PASS	damage.ss.half=0.089
I19341	I19341	P5949; 592	petrous	2022	LazaridisAlpaslanRoodenbergScience2022	Context: Archaeological - dates on other LBA individuals from same site I19353, I19354, I19338, I16217, I16220	3285	49	1420-1250 BCE	..	Armenia_LBA	Karashamb Cemetery	Armenia	40.416667	45.2	Repulldown on 3.2M snpset	1240K	1	5.923	864481	466148	M	n/a (no relatives detected)	..	..	132.6	X2f	[0.966,0.988]	0.118	0.458	ss.half	S19341.Y1.E1.L1	PASS	Xcontam=[0.005,0.009]
I19342	I19342	P5975; 478	petrous	2022	LazaridisAlpaslanRoodenbergScience2022	Context: Archaeological - dates on other LBA individuals from same site I19353, I19354, I19338, I16217, I16220	3125	43	1250-1100 BCE	..	Armenia_LBA	Karashamb Cemetery	Armenia	40.416667	45.2	Repulldown on 3.2M snpset	1240K	1	6.974	891767	479427	F	n/a (no relatives detected)	n/a (female)	n/a (female)	99.19	R1a1a	[0.979,0.995]	0.109	0.016	ss.half	S19342.Y1.E1.L1	PASS	..
I19343	I19343	P5976; 606-1	petrous	2022	LazaridisAlpaslanRoodenbergScience2022	Context: Archaeological - dates on other LBA individuals from same site I19353, I19354, I19338, I16217, I16220	3025	43	1150-1000 BCE	..	Armenia_LBA	Karashamb Cemetery	Armenia	40.416667	45.2	Repulldown on 3.2M snpset	1240K	1	8.349	918827	494804	M	n/a (no relatives detected)	..	..	179.8	W6	[0.974,0.991]	0.091	0.466	ss.half	S19343.Y1.E1.L1	PASS	damage.ss.half=0.091
I19344	I19344	P5982; 591	petrous	2022	LazaridisAlpaslanRoodenbergScience2022	Context: Archaeological - dates on other LBA individuals from same site I19353, I19354, I19338, I16217, I16220	3285	49	1420-1250 BCE	..	Armenia_LBA	Karashamb Cemetery	Armenia	40.416667	45.2	Repulldown on 3.2M snpset	1240K	1	7.267	895364	481839	F	n/a (no relatives detected)	n/a (female)	n/a (female)	167.9	H4	[0.968,0.988]	0.115	0.014	ss.half	S19344.Y1.E1.L1	PASS	..
I19345	I19345	P5983; 5	petrous	2022	LazaridisAlpaslanRoodenbergScience2022	Context: Archaeological - dates on other LBA individuals from same site I19353, I19354, I19338, I16217, I16220	3125	43	1250-1100 BCE	..	Armenia_LBA	Karashamb Cemetery	Armenia	40.416667	45.2	Repulldown on 3.2M snpset	1240K	1	6.031	861019	464545	M	n/a (no relatives detected)	..	..	137.5	J1d6	[0.982,0.994]	0.096	0.465	ss.half	S19345.Y1.E1.L1	PASS	damage.ss.half=0.096
I19346	I19346	P5984; 2	petrous	2022	LazaridisAlpaslanRoodenbergScience2022	Context: Archaeological - dates on other LBA individuals from same site I19353, I19354, I19338, I16217, I16220	3125	43	1250-1100 BCE	..	Armenia_LBA	Karashamb Cemetery	Armenia	40.416667	45.2	Repulldown on 3.2M snpset	1240K	1	6.749	884112	476078	M	n/a (no relatives detected)	..	..	133.3	K1a	[0.980,0.995]	0.098	0.465	ss.half	S19346.Y1.E1.L1	PASS	Xcontam=[0.005,0.008], damage.ss.half=0.098
I19347	I19347	P5985; ?	petrous	2022	LazaridisAlpaslanRoodenbergScience2022	Context: Archaeological - dates on other LBA individuals from same site I19353, I19354, I19338, I16217, I16220	3125	43	1250-1100 BCE	..	Armenia_LBA	Karashamb Cemetery	Armenia	40.416667	45.2	Repulldown on 3.2M snpset	1240K	1	7.336	892886	480623	F	n/a (no relatives detected)	n/a (female)	n/a (female)	204.6	J1b1b1	[0.992,1.000]	0.102	0.017	ss.half	S19347.Y1.E1.L1	PASS	..
I19348	I19348	P5986; 435	petrous	2022	LazaridisAlpaslanRoodenbergScience2022	Context: Archaeological - dates on other LBA individuals from same site I19353, I19354, I19338, I16217, I16220	3285	49	1420-1250 BCE	..	Armenia_LBA	Karashamb Cemetery	Armenia	40.416667	45.2	Repulldown on 3.2M snpset	1240K	1	6.729	878574	474075	M	n/a (no relatives detected)	..	..	151.2	T1a	[0.994,1.000]	0.095	0.461	ss.half	S19348.Y1.E1.L1	PASS	damage.ss.half=0.095
I19349	I19349	P5987; 570	petrous	2022	LazaridisAlpaslanRoodenbergScience2022	Context: Archaeological - dates on other LBA individuals from same site I19353, I19354, I19338, I16217, I16220	3025	43	1150-1000 BCE	..	Armenia_LBA	Karashamb Cemetery	Armenia	40.416667	45.2	Repulldown on 3.2M snpset	1240K	1	0.883	448297	237278	M	n/a (no relatives detected)	..	..	32.92	U2e1h	[0.952,0.985]	0.148	0.459	ss.half	S19349.Y1.E1.L1	PASS	Xcontam=[0.005,0.019]
I19350	I19350	P5988; 361	petrous	2022	LazaridisAlpaslanRoodenbergScience2022	Context: Archaeological - dates on other LBA individuals from same site I19353, I19354, I19338, I16217, I16220	3125	43	1250-1100 BCE	..	Armenia_LBA	Karashamb Cemetery	Armenia	40.416667	45.2	Repulldown on 3.2M snpset	1240K	1	6.629	882326	475143	F	n/a (no relatives detected)	n/a (female)	n/a (female)	192.1	T2i1	[0.979,0.993]	0.109	0.019	ss.half	S19350.Y1.E1.L1	PASS	..
I19351	I19351	P5989; 436	petrous	2022	LazaridisAlpaslanRoodenbergScience2022	Context: Archaeological - dates on other LBA individuals from same site I19353, I19354, I19338, I16217, I16220	3285	49	1420-1250 BCE	..	Armenia_LBA	Karashamb Cemetery	Armenia	40.416667	45.2	Repulldown on 3.2M snpset	1240K	1	6.392	884819	476628	F	n/a (no relatives detected)	n/a (female)	n/a (female)	169.9	I1c1a	[0.975,0.992]	0.115	0.014	ss.half	S19351.Y1.E1.L1	PASS	..
I19352	I19352	P5990; 593 M2	petrous	2022	LazaridisAlpaslanRoodenbergScience2022	Context: Archaeological - dates on other LBA individuals from same site I19353, I19354, I19338, I16217, I16220	3285	49	1420-1250 BCE	..	Armenia_LBA	Karashamb Cemetery	Armenia	40.416667	45.2	Repulldown on 3.2M snpset	1240K	1	6.552	860770	465789	F	n/a (no relatives detected)	n/a (female)	n/a (female)	171.3	U5b2a1a+16311	[0.967,0.988]	0.079	0.019	ss.half	S19352.Y1.E1.L1	PASS	damage.ss.half=0.079
I19353	I19353	P5991; 542	petrous	2022	LazaridisAlpaslanRoodenbergScience2022	Direct: IntCal20	2986	43	1117-935 calBCE (2865Â±20 BP, PSUAMS-9008)	..	Armenia_LBA	Karashamb Cemetery	Armenia	40.416667	45.2	Repulldown on 3.2M snpset	1240K	1	7.277	898067	483583	M	n/a (no relatives detected)	..	..	131.5	N1b1a2	[0.977,0.995]	0.108	0.462	ss.half	S19353.Y1.E1.L1	PASS	..
I19354	I19354	P5992; 3	petrous	2022	LazaridisAlpaslanRoodenbergScience2022	Direct: IntCal20	3052	52	1203-1014 calBCE (2910Â±25 BP, PSUAMS-9009)	..	Armenia_LBA	Karashamb Cemetery	Armenia	40.416667	45.2	Repulldown on 3.2M snpset	1240K	1	8.262	912719	491041	M	n/a (no relatives detected)	..	..	144.8	HV	[0.944,0.973]	0.09	0.468	ss.half	S19354.Y1.E1.L1	PASS	damage.ss.half=0.09, mtcontam=[0.944,0.973]
I20436	I20436	P6639; Sarukhan; Tomb 4; LM culture, LBA-2	petrous	2022	LazaridisAlpaslanRoodenbergScience2022	Direct: IntCal20	3024	49	1199-989 calBCE (2890Â±25 BP PSUAMS-11923)	..	Armenia_LBA	Sarukhan	Armenia	40.29221	45.130679	Repulldown on 3.2M snpset	1240K	1	0.582	418933	221674	M	n/a (no relatives detected)	..	..	60.98	N1b1a5	[0.964,0.984]	0.191	0.424	ss.half	S20436.Y1.E1.L1	PASS	..
I20439	I20439	P6642; Sarukhan; Tomb 9; LM culture; EIA-2	petrous	2022	LazaridisAlpaslanRoodenbergScience2022	Direct: IntCal20	2911	31	1012-906 calBCE (2810Â±20 BP, PSUAMS-8889)	..	Armenia_LBA	Sarukhan	Armenia	40.29221	45.130679	Repulldown on 3.2M snpset	1240K	1	3.576	850180	457369	F	n/a (no relatives detected)	n/a (female)	n/a (female)	282.9	X2e2a2	[0.989,0.999]	0.125	0.01	ss.half	S20439.Y1.E1.L1	PASS	..
I20440	I20440	P6643; Sarukhan; Tomb 6; LM culture, LBA-3	petrous	2022	LazaridisAlpaslanRoodenbergScience2022	Direct: IntCal20	3135	43	1263-1121 calBCE (2970Â±20 BP, PSUAMS-9011)	..	Armenia_LBA	Sarukhan	Armenia	40.29221	45.130679	Repulldown on 3.2M snpset	1240K	1	0.965	506976	269870	F	Armenia, multi-site (Sarukhan-Noratus) Family A (2 members) (I20440-I19329 are 2nd or 3rd degree relatives)	n/a (female)	n/a (female)	104.3	W6b	[0.981,0.995]	0.177	0.013	ss.half	S20440.Y1.E1.L1	PASS	..
I20441	I20441	P6644; Sarukhan; Tomb 12; LM culture; IA-2	petrous	2022	LazaridisAlpaslanRoodenbergScience2022	Direct: IntCal20	2793	30	900-805 calBCE (2690Â±20 BP, PSUAMS-9012)	..	Armenia_LBA	Sarukhan	Armenia	40.29221	45.130679	Repulldown on 3.2M snpset	1240K	1	1.609	795065	423390	M	n/a (no relatives detected)	..	..	151.2	U2+152	[0.986,0.998]	0.192	0.403	ss.half	S20441.Y1.E1.L1	PASS	..
I20443	I20443	P6661; Sarukhan; Tomb 3; LM culture, EIA-2	petrous	2022	LazaridisAlpaslanRoodenbergScience2022	Direct: IntCal20	2896	38	1013-846 calBCE (2795Â±25 BP, PSUAMS-9013)	..	Armenia_LBA	Sarukhan	Armenia	40.29221	45.130679	Repulldown on 3.2M snpset	1240K	1	4.441	897473	482552	M	n/a (no relatives detected)	..	..	261.5	H2a	[0.981,0.999]	0.147	0.427	ss.half	S20443.Y1.E1.L1	PASS	..
I14051	I14051	1039; 32	petrous	2022	LazaridisAlpaslanRoodenbergScience2022	Context: Archaeological - Period	2690	35	800-680 BCE	..	Armenia_LBA_EIA	Bardzryal Archaeological Complex	Armenia	40.91666	44.5	Repulldown on 3.2M snpset	1240K	1	0.407975	352604	193467	F	n/a (no relatives detected)	n/a (female)	n/a (female)	34.64	T2c1a	[0.968,0.988]	0.199	0.009	ds.half	S14051.Y1.E1.L1	PASS	..
I14052	I14052	1040; 12	petrous	2022	LazaridisAlpaslanRoodenbergScience2022	Context: Archaeological - Period	2690	35	800-680 BCE	..	Armenia_LBA_EIA	Bardzryal Archaeological Complex	Armenia	40.91666	44.5	Repulldown on 3.2M snpset	1240K	1	3.980942	797927	444206	F	n/a (no relatives detected)	n/a (female)	n/a (female)	368.2	U5a1d	[0.986,0.999]	0.135	0.011	ds.half	S14052.Y1.E1.L1	PASS	..
I14053	I14053	1041; 76	petrous	2022	LazaridisAlpaslanRoodenbergScience2022	Context: Archaeological - Period	2690	35	800-680 BCE	..	Armenia_LBA_EIA	Bardzryal Archaeological Complex	Armenia	40.91666	44.5	Repulldown on 3.2M snpset	1240K	1	3.312264	764726	423844	M	n/a (no relatives detected)	..	..	305.3	H	[0.969,0.991]	0.115	0.42	ds.half	S14053.Y1.E1.L1	PASS	..
I14055	I14055	1043; 79	petrous	2022	LazaridisAlpaslanRoodenbergScience2022	Context: Archaeological - Period	2690	35	800-680 BCE	..	Armenia_LBA_EIA	Bardzryal Archaeological Complex	Armenia	40.91666	44.5	Repulldown on 3.2M snpset	1240K	1	0.267522	260069	143671	M	n/a (no relatives detected)	..	..	28.52	K1a12a	[0.954,0.985]	0.237	0.39	ds.half	S14055.Y1.E1.L1	PASS	..
I14056	I14056	1044; 67	petrous	2022	LazaridisAlpaslanRoodenbergScience2022	Context: Archaeological - Period	2690	35	800-680 BCE	..	Armenia_LBA_EIA	Bardzryal Archaeological Complex	Armenia	40.91666	44.5	Repulldown on 3.2M snpset	1240K	1	0.093726	103573	57642	M	n/a (no relatives detected)	..	..	14.72	H2a1	[0.954,0.997]	0.171	0.383	ds.half	S14056.Y1.E1.L1	PASS	..
I14066	I14066	1065; 3 or 12	petrous	2022	LazaridisAlpaslanRoodenbergScience2022	Context: Date(s) on relative I14617	2875	72	1050-800 BCE	..	Armenia_LBA_EIA	Bagheri Tchala Archaeological Complex	Armenia	40.91666	44.5	Repulldown on 3.2M snpset	1240K	1	1.857838	742394	409480	F	Armenia, Bakheri Chala monument Family A (6 members) (I14065-I14066-I16216 have a father-mother-son relationship; I14619-I14603-I14617 have a father-mother-son relationship; the two trios are linked through the fathers I14065-I14619 as brothers. As expected from this family structure, the genetics are also consistent with I14065-I14617 being 2d or 3d relatives (uncle-nephew); I14619-I16216 being …	n/a (female)	n/a (female)	247.1	H	[0.984,0.998]	0.173	0.009	ds.half	S14066.Y1.E1.L1	PASS	..
I14588	I14588	1188; 14	petrous	2022	LazaridisAlpaslanRoodenbergScience2022	Context: Archaeological - Period	2875	72	1050-800 BCE	..	Armenia_LBA_EIA	Bagheri Tchala Archaeological Complex	Armenia	40.91666	44.5	Repulldown on 3.2M snpset	1240K	1	4.107091	765693	425478	M	n/a (no relatives detected)	..	..	653.3	U5b2a1a1	[0.985,0.998]	0.103	0.407	ds.half	S14588.Y1.E1.L1	PASS	..
I14601	I14601	1203; 5	petrous	2022	LazaridisAlpaslanRoodenbergScience2022	Context: Archaeological - Period	2875	72	1050-800 BCE	..	Armenia_LBA_EIA	Bagheri Tchala Archaeological Complex	Armenia	40.91666	44.5	Repulldown on 3.2M snpset	1240K	1	5.160646	777280	432030	M	n/a (no relatives detected)	..	..	599.8	W5	[0.989,0.998]	0.106	0.407	ds.half	S14601.Y1.E1.L1	PASS	..
I14602	I14602	1204; 7	petrous	2022	LazaridisAlpaslanRoodenbergScience2022	Context: Archaeological - Period	2875	72	1050-800 BCE	..	Armenia_LBA_EIA	Bagheri Tchala Archaeological Complex	Armenia	40.91666	44.5	Repulldown on 3.2M snpset	1240K	1	4.025151	764707	424513	F	n/a (no relatives detected)	n/a (female)	n/a (female)	513.7	J1c2e	[0.955,0.979]	0.148	0.008	ds.half	S14602.Y1.E1.L1	PASS	mtcontam=[0.955,0.979]
I14603	I14603	1206	petrous	2022	LazaridisAlpaslanRoodenbergScience2022	Direct: IntCal20	2877	39	1002-841 calBCE (2780Â±20 BP, PSUAMS-7884)	..	Armenia_LBA_EIA	Bagheri Tchala Archaeological Complex	Armenia	40.91666	44.5	Repulldown on 3.2M snpset	1240K	2	8.428622	865143	478266	F	Armenia, Bakheri Chala monument Family A (6 members) (I14065-I14066-I16216 have a father-mother-son relationship; I14619-I14603-I14617 have a father-mother-son relationship; the two trios are linked through the fathers I14065-I14619 as brothers. As expected from this family structure, the genetics are also consistent with I14065-I14617 being 2d or 3d relatives (uncle-nephew); I14619-I16216 being …	n/a (female)	n/a (female)	..	H29	..	..	0.01	ds.half,ds.half	S14603.Y1.E1.L1,S14604.Y1.E1.L1	PASS	..
I14605	I14605	1207; 16	petrous	2022	LazaridisAlpaslanRoodenbergScience2022	Context: Archaeological - Period	2875	72	1050-800 BCE	..	Armenia_LBA_EIA	Bagheri Tchala Archaeological Complex	Armenia	40.91666	44.5	Repulldown on 3.2M snpset	1240K	1	0.032675	37542	20283	M	n/a (no relatives detected)	..	..	9.844	K1a12a	[0.910,0.978]	0.236	0.389	ds.half	S14605.Y1.E1.L1	PASS	mtcontam=[0.91,0.978]
I14606	I14606	1208; 28	petrous	2022	LazaridisAlpaslanRoodenbergScience2022	Context: Archaeological - Period	2875	72	1050-800 BCE	..	Armenia_LBA_EIA	Bagheri Tchala Archaeological Complex	Armenia	40.91666	44.5	Repulldown on 3.2M snpset	1240K	1	1.016	444134	242221	M	n/a (no relatives detected)	..	..	88.53	X4	[0.987,0.998]	0.144	0.416	ds.half	S14606.Y1.E1.L1	PASS	..
I14618	I14618	1229; 22	petrous	2022	LazaridisAlpaslanRoodenbergScience2022	Direct: IntCal20	2986	49	1122-931 calBCE (2865Â±25 BP, UCIAMS-226540, PSUG-5446)	..	Armenia_LBA_EIA	Bagheri Tchala Archaeological Complex	Armenia	40.91666	44.5	Repulldown on 3.2M snpset	1240K	1	4.513948	802671	444208	M	Armenia, Bakheri Chala monument Family B (2 members) (I14621-I14618 have a mother-son relationship)	..	..	558.3	H8a1	[0.967,0.990]	0.101	0.404	ds.half	S14618.Y1.E1.L1	PASS	..
I14620	I14620	1231; 21	petrous	2022	LazaridisAlpaslanRoodenbergScience2022	Direct: IntCal20	2915	31	1042-906 calBCE (2815Â±20 BP, PSUAMS-7158)	..	Armenia_LBA_EIA	Bagheri Tchala Archaeological Complex	Armenia	40.91666	44.5	Repulldown on 3.2M snpset	1240K	1	4.135433	796660	440934	M	n/a (no relatives detected)	..	..	659.8	T1a1	[0.991,0.999]	0.119	0.401	ds.half	S14620.Y1.E1.L1	PASS	..
I15729	I15729	2668; Nerkin Getashen; Tomb 4; LM culture, LBA-3	petrous	2022	LazaridisAlpaslanRoodenbergScience2022	Context: Archaeological - Period	3150	29	1250-1150 BCE	..	Armenia_LBA_EIA	Nerkin Getashen	Armenia	40.91666	44.5	Repulldown on 3.2M snpset	1240K	1	3.884014	811344	450034	F	n/a (no relatives detected)	n/a (female)	n/a (female)	417.9	W3a1	[0.991,0.999]	0.081	0.011	ds.half	S15729.Y1.E1.L1	PASS	..
I15748	I15748	2628; Nerkin Getashen; Tomb 7; LM culture, LBA-2	petrous	2022	LazaridisAlpaslanRoodenbergScience2022	Context: Archaeological - Period	3285	49	1420-1250 BCE	..	Armenia_LBA_EIA	Nerkin Getashen	Armenia	40.91666	44.5	Repulldown on 3.2M snpset	1240K	1	3.387072	801644	443089	F	n/a (no relatives detected)	n/a (female)	n/a (female)	219.6	U5a2+16362	[0.982,0.997]	0.116	0.009	ds.half	S15748.Y1.E1.L1	PASS	..
I15750	I15750	2626; Nerkin Getashen; Tomb 8; LM culture, LBA-2	petrous	2022	LazaridisAlpaslanRoodenbergScience2022	Context: Archaeological - Period	3285	49	1420-1250 BCE	..	Armenia_LBA_EIA	Nerkin Getashen	Armenia	40.91666	44.5	Repulldown on 3.2M snpset	1240K	1	2.567251	775509	431125	F	n/a (no relatives detected)	n/a (female)	n/a (female)	241.5	W3b	[0.988,0.998]	0.097	0.009	ds.half	S15750.Y1.E1.L1	PASS	..
I16196	I16196	1831; Burial 102	petrous	2022	LazaridisAlpaslanRoodenbergScience2022	Context: Archaeological - Period	3125	43	1250-1100 BCE	..	Armenia_LBA_EIA	Lori Berd Cemetery	Armenia	40.91666	44.5	Repulldown on 3.2M snpset	1240K	1	1.085878	571520	308342	M	n/a (no relatives detected)	..	..	164.8	K1a4b	[0.982,0.995]	0.101	0.419	ss.half	S16196.Y1.E1.L1	PASS	..
I18162	I18162	3162; 7	petrous	2022	LazaridisAlpaslanRoodenbergScience2022	Context: Archaeological - Period	3125	43	1250-1100 BCE	..	Armenia_LBA_EIA	Black Fortress	Armenia	40.833333	43.916667	Repulldown on 3.2M snpset	1240K	1	1.64408	637336	338269	M	n/a (no relatives detected)	..	..	190.9	U8b1a1	[0.977,0.992]	0.092	0.440385556	ss.half	S18162.Y1.E1.L1	PASS	damage.ss.half=0.092
I18163	I18163	3163; 39	petrous	2022	LazaridisAlpaslanRoodenbergScience2022	Context: Archaeological - Period	3125	43	1250-1100 BCE	..	Armenia_LBA_EIA	Black Fortress	Armenia	40.833333	43.916667	Repulldown on 3.2M snpset	1240K	1	1.663651	637629	338504	M	n/a (no relatives detected)	..	..	198	J1b1b1	[0.973,0.991]	0.095	0.436454879	ss.half	S18163.Y1.E1.L1	PASS	damage.ss.half=0.095
I18165	I18165	3165; 27	petrous	2022	LazaridisAlpaslanRoodenbergScience2022	Context: Archaeological - Period	3125	43	1250-1100 BCE	..	Armenia_LBA_EIA	Black Fortress	Armenia	40.833333	43.916667	Repulldown on 3.2M snpset	1240K	1	1.571415	625836	332403	M	n/a (no relatives detected)	..	..	199.3	X2	[0.973,0.992]	0.09	0.43479706	ss.half	S18165.Y1.E1.L1	PASS	damage.ss.half=0.09
I18166	I18166	3315; ?19?	petrous	2022	LazaridisAlpaslanRoodenbergScience2022	Context: Archaeological - Period	3285	49	1420-1250 BCE	..	Armenia_LBA_EIA	Lchashen cemetery	Armenia	40.516618	44.933321	Repulldown on 3.2M snpset	1240K	1	1.539675	613907	325349	F	Armenia Cross-Site Family D (2 members) (I18166-I15731 have a mother-son relationship; I18166 was found at Lhashen, I15731 was found at Nerqin Getashen)	n/a (female)	n/a (female)	218.4	X2	[0.974,0.993]	0.099	0.008102667	ss.half	S18166.Y1.E1.L1	PASS	damage.ss.half=0.099
I18167	I18167	3316; 15	petrous	2022	LazaridisAlpaslanRoodenbergScience2022	Context: Archaeological - Period	3285	49	1420-1250 BCE	..	Armenia_LBA_EIA	Lchashen cemetery	Armenia	40.516618	44.933321	Repulldown on 3.2M snpset	1240K	1	1.656434	627542	333082	F	n/a (no relatives detected)	n/a (female)	n/a (female)	315.4	H13a1a2	[0.983,0.997]	0.083	0.008869958	ss.half	S18167.Y1.E1.L1	PASS	damage.ss.half=0.083
I18168	I18168	3317; 1, burial 5	petrous	2022	LazaridisAlpaslanRoodenbergScience2022	Context: Archaeological - Period	3285	49	1420-1250 BCE	..	Armenia_LBA_EIA	Lchashen cemetery	Armenia	40.516618	44.933321	Repulldown on 3.2M snpset	1240K	1	1.761382	648905	344856	M	n/a (no relatives detected)	..	..	236.8	H2a	[0.983,0.998]	0.102	0.432549065	ss.half	S18168.Y1.E1.L1	PASS	..
I18248	I18248	3167; 6	petrous	2022	LazaridisAlpaslanRoodenbergScience2022	Context: Archaeological - Period	3125	43	1250-1100 BCE	..	Armenia_LBA_EIA	Black Fortress	Armenia	40.833333	43.916667	Repulldown on 3.2M snpset	1240K	1	4.442757	787035	434606	F	n/a (no relatives detected)	n/a (female)	n/a (female)	382.8	X2+225+@153	[0.982,0.997]	0.091	0.013770662	ds.half	S18248.Y1.E1.L1	PASS	..
I18467	I18467	P5778 Noratus; Tomb 19; LM culture; LBA-2	petrous	2022	LazaridisAlpaslanRoodenbergScience2022	Context: Archaeological - Period	3285	49	1420-1250 BCE	..	Armenia_LBA_EIA	Noratus	Armenia	40.416667	45.2	Repulldown on 3.2M snpset	1240K	1	0.686572	467552	250970	F	Armenia, Noratus Family B (2 members) (I18467-I19323 have a 2d or 3d relationship)	n/a (female)	n/a (female)	106	U8b1a2+16311	[0.961,0.982]	0.067	0.011772828	ss.half	S18467.Y1.E1.L1	PASS	damage.ss.half=0.067
I18468	I18468	P5779 Noratus; Tomb 1; LM culture, EIA-1	petrous	2022	LazaridisAlpaslanRoodenbergScience2022	Context: Archaeological - Period	3050	29	1150-1050 BCE	..	Armenia_LBA_EIA	Noratus	Armenia	40.416667	45.2	Repulldown on 3.2M snpset	1240K	1	3.710393	793396	429016	M	n/a (no relatives detected)	..	..	386.7	HV18	[0.989,1.000]	0.102	0.457828836	ss.half	S18468.Y1.E1.L1	PASS	..
I18469	I18469	P5780 Noratus; Tomb 10; EIA-2	petrous	2022	LazaridisAlpaslanRoodenbergScience2022	Context: Archaeological - Period	2865	78	1050-780 BCE	..	Armenia_LBA_EIA	Noratus	Armenia	40.416667	45.2	Repulldown on 3.2M snpset	1240K	1	4.42256	809174	438626	M	n/a (no relatives detected)	..	..	395.9	W6	[0.965,0.985]	0.066	0.464925805	ss.half	S18469.Y1.E1.L1	PASS	damage.ss.half=0.066
I18470	I18470	P5781 Noratus; Tomb 1; LM culture, EIA-1	petrous	2022	LazaridisAlpaslanRoodenbergScience2022	Context: Archaeological - Period	3050	29	1150-1050 BCE	..	Armenia_LBA_EIA	Noratus	Armenia	40.416667	45.2	Repulldown on 3.2M snpset	1240K	1	3.796722	793166	427008	M	Armenia, Noratus Family A (2 members) (I18470-I19321 have a 2d or 3d degree relationship)	..	..	346.5	N1a1a+152	[0.972,0.992]	0.112	0.4592102	ss.half	S18470.Y1.E1.L1	PASS	..
I18472	I18472	P5783; Noratus; Tomb 21; LM culture; LBA-2	petrous	2022	LazaridisAlpaslanRoodenbergScience2022	Context: Archaeological - Period	3285	49	1420-1250 BCE	..	Armenia_LBA_EIA	Noratus	Armenia	40.416667	45.2	Repulldown on 3.2M snpset	1240K	1	2.341205	694997	372585	F	n/a (no relatives detected)	n/a (female)	n/a (female)	287.5	K1a1b1e	[0.958,0.982]	0.107	0.017187934	ss.half	S18472.Y1.E1.L1	PASS	..
I18478	I18478	TWO CODES: (1) P5807; bur 21-7; (2) P5861; bur 15	petrous	2022	LazaridisAlpaslanRoodenbergScience2022	Context: Archaeological - Period	2750	115	1000-600 BCE	..	Armenia_LBA_EIA	Noratus	Armenia	40.416667	45.2	Repulldown on 3.2M snpset	1240K	2	10.908061	959135	514964	M	Noratus Family A (3 Members) (I18471, I18478/I19330 are brothers)	..	..	391.541131	J2b1e1	[0.983,0.997]	0.184	0.465807994	ss.half,ss.half	S18478.Y1.E1.L1,S19330.Y1.E1.L1	PASS	Xcontam=[0.005,0.008]
I18481	I18481	P5810; Noratus; Tomb 1; LM culture, EIA-1	petrous	2022	LazaridisAlpaslanRoodenbergScience2022	Context: Archaeological - Period	3050	29	1150-1050 BCE	..	Armenia_LBA_EIA	Noratus	Armenia	40.416667	45.2	Repulldown on 3.2M snpset	1240K	1	2.95884	716636	385888	M	n/a (no relatives detected)	..	..	327.8	I1c1a	[0.981,0.996]	0.103	0.464486667	ss.half	S18481.Y1.E1.L1	PASS	..
I18486	I18486	P5815; Noratus; Tomb 19; LM culture; LBA-2	petrous	2022	LazaridisAlpaslanRoodenbergScience2022	Context: Archaeological - Period	3285	49	1420-1250 BCE	..	Armenia_LBA_EIA	Noratus	Armenia	40.416667	45.2	Repulldown on 3.2M snpset	1240K	1	4.620727	819576	444360	M	n/a (no relatives detected)	..	..	337	T2a3	[0.982,0.995]	0.084	0.456853536	ss.half	S18486.Y1.E1.L1	PASS	damage.ss.half=0.084
I18487	I18487	P5816; Noratus; Tomb 20; LM culture; LBA-1	petrous	2022	LazaridisAlpaslanRoodenbergScience2022	Context: Archaeological - Period	3390	35	1500-1380 BCE	..	Armenia_LBA_EIA	Noratus	Armenia	40.416667	45.2	Repulldown on 3.2M snpset	1240K	1	4.232622	800841	432870	F	n/a (no relatives detected)	n/a (female)	n/a (female)	285.4	R0a3	[0.960,0.989]	0.095	0.01482416	ss.half	S18487.Y1.E1.L1	PASS	damage.ss.half=0.095
I19321	I19321	P5852; Noratus; Tomb 1; LM culture, EIA-1	petrous	2022	LazaridisAlpaslanRoodenbergScience2022	Context: Archaeological - Period	3050	29	1150-1050 BCE	..	Armenia_LBA_EIA	Noratus	Armenia	40.416667	45.2	Repulldown on 3.2M snpset	1240K	1	7.923	911691	489830	M	Armenia, Noratus Family A (2 members) (I18470-I19321 have a 2d or 3d degree relationship)	..	..	263.7	H15a1b	[0.992,1.000]	0.079	0.464	ss.half	S19321.Y1.E1.L1	PASS	damage.ss.half=0.079
I19323	I19323	P5854; Noratus; Tomb 18; LM culture; LBA-1	petrous	2022	LazaridisAlpaslanRoodenbergScience2022	Context: Archaeological - Period	3390	35	1500-1380 BCE	..	Armenia_LBA_EIA	Noratus	Armenia	40.416667	45.2	Repulldown on 3.2M snpset	1240K	1	6.357	901185	484279	M	Armenia, Noratus Family B (2 members) (I18467-I19323 have a 2d or 3d relationship)	..	..	170.2	HV1a'b'c	[0.981,0.999]	0.093	0.449	ss.half	S19323.Y1.E1.L1	PASS	Xcontam=[0.005,0.008], damage.ss.half=0.093
I19324	I19324	P5855; Noratus; Tomb 3; LM culture, EIA-2	petrous	2022	LazaridisAlpaslanRoodenbergScience2022	Context: Archaeological - Period	2865	78	1050-780 BCE	..	Armenia_LBA_EIA	Noratus	Armenia	40.416667	45.2	Repulldown on 3.2M snpset	1240K	1	7.624	900216	485353	F	n/a (no relatives detected)	n/a (female)	n/a (female)	177	HV1a1a	[0.970,0.992]	0.077	0.014	ss.half	S19324.Y1.E1.L1	PASS	damage.ss.half=0.077
I19325	I19325	P5856; Noratus; Tomb 21; LM culture; LBA-2	petrous	2022	LazaridisAlpaslanRoodenbergScience2022	Context: Archaeological - Period	3285	49	1420-1250 BCE	..	Armenia_LBA_EIA	Noratus	Armenia	40.416667	45.2	Repulldown on 3.2M snpset	1240K	1	5.171	841206	454684	M	n/a (no relatives detected)	..	..	168.3	W4	[0.981,0.994]	0.083	0.454	ss.half	S19325.Y1.E1.L1	PASS	Xcontam=[0.005,0.008], damage.ss.half=0.083
I19326	I19326	P5857; Noratus; Tomb 4; LM culture; LBA-3	petrous	2022	LazaridisAlpaslanRoodenbergScience2022	Context: Archaeological - Period	3150	29	1250-1150 BCE	..	Armenia_LBA_EIA	Noratus	Armenia	40.416667	45.2	Repulldown on 3.2M snpset	1240K	1	7.619	905307	487777	M	Armenia Cross-Site Family A (3 members) (I18483-I18276 have a mother-son relationship, I18276-I19326 have a 2d or 3d degree relationship; I18276 was located at Lhashen, whereas I18483-I19326 were located at Noratus)	..	..	189.5	C1	[0.986,0.997]	0.069	0.464	ss.half	S19326.Y1.E1.L1	PASS	damage.ss.half=0.069
I19328	I19328	P5859; Noratus; Tomb 21; LM culture; LBA-2	petrous	2022	LazaridisAlpaslanRoodenbergScience2022	Direct: IntCal20	2809	27	904-814 calBCE (2715Â±20 BP, PSUAMS-8888)	..	Armenia_LBA_EIA	Noratus	Armenia	40.416667	45.2	Repulldown on 3.2M snpset	1240K	1	6.268	861991	465383	F	Armenia cross-site Family B (2 members) (3d: I19328-I24909)	n/a (female)	n/a (female)	216.7	N1a1a+152	[0.979,0.994]	0.068	0.015	ss.half	S19328.Y1.E1.L1	PASS	damage.ss.half=0.068
I14065	I14065	1064; 3 or 12	petrous	2022	LazaridisAlpaslanRoodenbergScience2022	Context: Date(s) on relative I14617	2875	72	1050-800 BCE	..	Armenia_LBA_EIA_brother.I14619.I23941	Bagheri Tchala Archaeological Complex	Armenia	40.91666	44.5	Repulldown on 3.2M snpset	1240K	1	1.7032	724161	399938	M	n/a (no relatives detected)	..	..	244.7	I2	[0.976,0.995]	0.163	0.403	ds.half	S14065.Y1.E1.L1	PASS	..
I16376	I16376	2355; 32	petrous	2022	LazaridisAlpaslanRoodenbergScience2022	Context: Archaeological - Period	2690	35	800-680 BCE	..	Armenia_LBA_EIA_brother.I22904	Bover Cemetery	Armenia	40.91666	44.5	Repulldown on 3.2M snpset	1240K	1	1.26933	534846	289032	M	Bover monument Family A (2 Members) (I22904, I16376 are brothers)	..	..	183.9	W+194	[0.993,1.000]	0.102	0.438	ss.half	S16376.Y1.E1.L1	PASS	..
I14619	I14619	1230; 9	petrous	2022	LazaridisAlpaslanRoodenbergScience2022	Context: Date(s) on relative I14617	2875	72	1050-800 BCE	..	Armenia_LBA_EIA_brother.I23941.I14065	Bagheri Tchala Archaeological Complex	Armenia	40.91666	44.5	Repulldown on 3.2M snpset	1240K	1	4.963733	774327	430064	M	n/a (no relatives detected)	..	..	363.4	I2	[0.986,0.998]	0.139	0.409	ds.half	S14619.Y1.E1.L1	PASS	..
I14621	I14621	1232; 25	petrous	2022	LazaridisAlpaslanRoodenbergScience2022	Context: Date(s) on relative I14618	2875	72	1050-800 BCE	..	Armenia_LBA_EIA_mother.I14618	Bagheri Tchala Archaeological Complex	Armenia	40.91666	44.5	Repulldown on 3.2M snpset	1240K	1	5.064378	766452	425928	F	Armenia, Bakheri Chala monument Family B (2 members) (I14621-I14618 have a mother-son relationship)	n/a (female)	n/a (female)	327.4	H8a1	[0.972,0.993]	0.135	0.007	ds.half	S14621.Y1.E1.L1	PASS	..
I18483	I18483	P5812; Noratus; Tomb 4; LM culture; LBA-3	petrous	2022	LazaridisAlpaslanRoodenbergScience2022	Context: Archaeological - Period	3150	29	1250-1150 BCE	..	Armenia_LBA_EIA_mother.I18276	Noratus	Armenia	40.416667	45.2	Repulldown on 3.2M snpset	1240K	1	3.603615	737723	399579	F	Armenia Cross-Site Family A (3 members) (I18483-I18276 have a mother-son relationship, I18276-I19326 have a 2d or 3d degree relationship; I18276 was located at Lhashen, whereas I18483-I19326 were located at Noratus)	n/a (female)	n/a (female)	297.1	N1b1a3	[0.985,0.998]	0.076	0.01585974	ss.half	S18483.Y1.E1.L1	PASS	damage.ss.half=0.076
I14617	I14617	1228; 10	petrous	2022	LazaridisAlpaslanRoodenbergScience2022	Direct: IntCal20	2915	31	1042-906 calBCE (2815Â±20 BP, UCIAMS-226539, PSUG-5445)	..	Armenia_LBA_EIA_son.I14603.son.I14619	Bagheri Tchala Archaeological Complex	Armenia	40.91666	44.5	Repulldown on 3.2M snpset	1240K	1	4.533152	784077	435645	M	n/a (no relatives detected)	..	..	531.6	H29	[0.986,1.000]	0.107	0.404	ds.half	S14617.Y1.E1.L1	PASS	..
I15731	I15731	2666; Nerkin Getashen; Tomb 11; LM culture, LBA-2	petrous	2022	LazaridisAlpaslanRoodenbergScience2022	Context: Archaeological - Period	3285	49	1420-1250 BCE	..	Armenia_LBA_EIA_son.I18166	Nerkin Getashen	Armenia	40.91666	44.5	Repulldown on 3.2M snpset	1240K	1	0.306769	292937	162309	M	Armenia Cross-Site Family D (2 members) (I18166-I15731 have a mother-son relationship; I18166 was found at Lhashen, I15731 was found at Nerqin Getashen)	..	..	32.13	X2	[0.962,0.988]	0.107	0.387	ds.half	S15731.Y1.E1.L1	PASS	..
DA31_noUDG.SG	DA31	NO_CGG#, Lchascehn t 199_16, Lchascehn t 199_16	..	2018	DamgaardNature2018	Context: Archaeological - Period	3200	87	1400-1100 BCE	..	Armenia_LBA_LchashenMetsamor.SG	Caucasus	Armenia	40.52027778	44.93083333	Repulldown on 3.2M snpset	Shotgun	..	0.331	247090	128571	M	n/a (no relatives detected)	..	..	..	HV0a	..	..	..	ds.minus	..	PASS	..
DA35_noUDG.SG	DA35	NO_CGG#, Lchascehn t 211_46, Lchascehn t 211_46	..	2018	DamgaardNature2018	Direct: IntCal20	3259	63	1421-1134 calBCE (3050Â±42 BP, UBA-33655)	..	Armenia_LBA_LchashenMetsamor.SG	Caucasus	Armenia	40.52027778	44.93083333	Repulldown on 3.2M snpset	Shotgun	..	1.583	786556	415537	F	n/a (no relatives detected)	n/a (female)	n/a (female)	..	J1b1a1+146	..	..	..	ds.minus	..	PASS	..
RISE396_noUDG.SG	RISE396	tomb 6 skeleton 1	tooth	2015	AllentoftNature2015	Direct: IntCal20	3009	56	1196-932 calBCE (2879Â±31 BP, OxA-31001)	..	Armenia_LBA.SG	Kapan	Armenia	39.2	46.4	Repulldown on 3.2M snpset	Shotgun	1	0.056	64207	36418	F	n/a (no relatives detected)	n/a (female)	n/a (female)	..	H6b	..	..	..	ds.minus	RISE396	PASS	..
RISE397_noUDG.SG	RISE397	tomb 6 skeleton 2	tooth	2015	AllentoftNature2015	Direct: IntCal20	2908	44	1049-846 calBCE (2807Â±31 BP, OxA-31002)	..	Armenia_LBA.SG	Kapan	Armenia	39.2	46.4	Repulldown on 3.2M snpset	Shotgun	1	0.241	240025	136971	M	n/a (no relatives detected)	..	..	..	T1a2	..	..	..	ds.minus	RISE397	PASS	..
RISE407_noUDG.SG	RISE407	#5	tooth	2015	AllentoftNature2015	Direct: IntCal20	2935	59	1118-854 calBCE (2827Â±40 BP, UBA-27938)	..	Armenia_LBA.SG	Norabak	Armenia	40.15	45.86	Repulldown on 3.2M snpset	Shotgun	1	0.249	181928	101263	F	n/a (no relatives detected)	n/a (female)	n/a (female)	..	H8a	..	..	..	ds.minus	RISE407	PASS	..
RISE408_noUDG.SG	RISE408	#6	tooth	2015	AllentoftNature2015	Direct: IntCal20	3050	58	1212-1010 calBCE (2908Â±32 BP, UBA-27939)	..	Armenia_LBA.SG	Norabak	Armenia	40.15	45.86	Repulldown on 3.2M snpset	Shotgun	1	0.106	115395	61950	M	n/a (no relatives detected)	..	..	..	I5c	..	..	..	ds.minus	RISE408	PASS	..
RISE412_noUDG.SG	RISE412	#10	tooth	2015	AllentoftNature2015	Direct: IntCal20	3018	56	1201-935 calBCE (2885Â±31 BP, UBA-27940)	..	Armenia_LBA.SG	Noratus	Armenia	40.416667	45.2	Repulldown on 3.2M snpset	Shotgun	1	0.105	116569	65919	F	n/a (no relatives detected)	n/a (female)	n/a (female)	..	U4c1a	..	..	..	ds.minus	RISE412	PASS	..
I18267	I18267	3318; 15/013	petrous	2022	LazaridisAlpaslanRoodenbergScience2022	Context: Archaeological - Period	3285	49	1420-1250 BCE	..	Armenia_Lchashen_LBA	Lchashen cemetery	Armenia	40.516618	44.933321	Repulldown on 3.2M snpset	1240K	1	4.605396	749418	415523	F	n/a (no relatives detected)	n/a (female)	n/a (female)	362.1	H3+152	[0.969,0.991]	0.1	0.015767793	ds.half	S18267.Y1.E1.L1	PASS	..
I18269	I18269	3320; 9	petrous	2022	LazaridisAlpaslanRoodenbergScience2022	Context: Archaeological - Period	3285	49	1420-1250 BCE	..	Armenia_Lchashen_LBA	Lchashen cemetery	Armenia	40.516618	44.933321	Repulldown on 3.2M snpset	1240K	1	2.87675	720903	398317	F	n/a (no relatives detected)	n/a (female)	n/a (female)	257.4	H13a2c1	[0.982,0.996]	0.103	0.012675587	ds.half	S18269.Y1.E1.L1	PASS	..
I18270	I18270	3321; 7, burial 9	petrous	2022	LazaridisAlpaslanRoodenbergScience2022	Context: Archaeological - Period	3285	49	1420-1250 BCE	..	Armenia_Lchashen_LBA	Lchashen cemetery	Armenia	40.516618	44.933321	Repulldown on 3.2M snpset	1240K	1	4.114038	758414	418405	F	n/a (no relatives detected)	n/a (female)	n/a (female)	348.3	H20	[0.926,0.961]	0.112	0.014087729	ds.half	S18270.Y1.E1.L1	PASS	mtcontam=[0.926,0.961]
I18271	I18271	3322; 4	petrous	2022	LazaridisAlpaslanRoodenbergScience2022	Context: Archaeological - Period	3285	49	1420-1250 BCE	..	Armenia_Lchashen_LBA	Lchashen cemetery	Armenia	40.516618	44.933321	Repulldown on 3.2M snpset	1240K	1	4.859663	783953	432957	F	n/a (no relatives detected)	n/a (female)	n/a (female)	328	W1+119	[0.957,0.980]	0.074	0.013288376	ds.half	S18271.Y1.E1.L1	PASS	..
I18272	I18272	3323; bur 8/2	petrous	2022	LazaridisAlpaslanRoodenbergScience2022	Context: Archaeological - Period	3285	49	1420-1250 BCE	..	Armenia_Lchashen_LBA	Lchashen cemetery	Armenia	40.516618	44.933321	Repulldown on 3.2M snpset	1240K	1	4.285956	767156	423719	F	n/a (no relatives detected)	n/a (female)	n/a (female)	317.7	N1b1a3	[0.987,0.998]	0.101	0.013478229	ds.half	S18272.Y1.E1.L1	PASS	..
I18274	I18274	3325; 229	petrous	2022	LazaridisAlpaslanRoodenbergScience2022	Context: Archaeological - Period	3150	29	1250-1150 BCE	..	Armenia_Lchashen_LBA	Lchashen cemetery	Armenia	40.516618	44.933321	Repulldown on 3.2M snpset	1240K	1	4.39602	769215	425336	F	n/a (no relatives detected)	n/a (female)	n/a (female)	339.8	H4a1a1a	[0.981,0.996]	0.091	0.013022573	ds.half	S18274.Y1.E1.L1	PASS	..
I18275	I18275	3326; 5, burial 19 (or 18?)	petrous	2022	LazaridisAlpaslanRoodenbergScience2022	Context: Archaeological - Period	3285	49	1420-1250 BCE	..	Armenia_Lchashen_LBA	Lchashen cemetery	Armenia	40.516618	44.933321	Repulldown on 3.2M snpset	1240K	1	3.999864	731726	406759	F	n/a (no relatives detected)	n/a (female)	n/a (female)	344.4	T2h	[0.990,0.999]	0.078	0.014742616	ds.half	S18275.Y1.E1.L1	PASS	..
I18276	I18276	3327; 44105	petrous	2022	LazaridisAlpaslanRoodenbergScience2022	Context: Archaeological - Period	3285	49	1420-1250 BCE	..	Armenia_Lchashen_LBA	Lchashen cemetery	Armenia	40.516618	44.933321	Repulldown on 3.2M snpset	1240K	1	4.891889	782327	432946	M	Armenia Cross-Site Family A (3 members) (I18483-I18276 have a mother-son relationship, I18276-I19326 have a 2d or 3d degree relationship; I18276 was located at Lhashen, whereas I18483-I19326 were located at Noratus)	..	..	537.5	N1b1a3	[0.985,0.997]	0.066	0.445502095	ds.half	S18276.Y1.E1.L1	PASS	..
I18277	I18277	3328; bur 3/2	petrous	2022	LazaridisAlpaslanRoodenbergScience2022	Context: Archaeological - Period	3285	49	1420-1250 BCE	..	Armenia_Lchashen_LBA	Lchashen cemetery	Armenia	40.516618	44.933321	Repulldown on 3.2M snpset	1240K	1	4.715351	782631	433157	M	n/a (no relatives detected)	..	..	349.8	H13a1a2	[0.989,1.000]	0.073	0.437095228	ds.half	S18277.Y1.E1.L1	PASS	..
I18278	I18278	3329; bur 17/6	petrous	2022	LazaridisAlpaslanRoodenbergScience2022	Context: Archaeological - Period	3285	49	1420-1250 BCE	..	Armenia_Lchashen_LBA	Lchashen cemetery	Armenia	40.516618	44.933321	Repulldown on 3.2M snpset	1240K	1	4.202661	760379	419460	F	n/a (no relatives detected)	n/a (female)	n/a (female)	250.7	T2h	[0.988,0.998]	0.114	0.015427684	ds.half	S18278.Y1.E1.L1	PASS	..
I18279	I18279	3330; bur 916/8	petrous	2022	LazaridisAlpaslanRoodenbergScience2022	Context: Archaeological - Period	3285	49	1420-1250 BCE	..	Armenia_Lchashen_LBA	Lchashen cemetery	Armenia	40.516618	44.933321	Repulldown on 3.2M snpset	1240K	1	3.959446	787422	434036	F	n/a (no relatives detected)	n/a (female)	n/a (female)	268.7	J1b1b1	[0.984,0.997]	0.115	0.012789908	ds.half	S18279.Y1.E1.L1	PASS	..
I18280	I18280	3331; 13, burial 18	petrous	2022	LazaridisAlpaslanRoodenbergScience2022	Context: Archaeological - Period	3285	49	1420-1250 BCE	..	Armenia_Lchashen_LBA	Lchashen cemetery	Armenia	40.516618	44.933321	Repulldown on 3.2M snpset	1240K	1	4.799209	782096	432092	F	n/a (no relatives detected)	n/a (female)	n/a (female)	373.1	U2e2a1	[0.993,1.000]	0.111	0.014091771	ds.half	S18280.Y1.E1.L1	PASS	..
I18159	I18159	3147; 4	petrous	2022	LazaridisAlpaslanRoodenbergScience2022	Context: Archaeological - Period	2565	38	680-550 BCE	..	Armenia_LIA	Harjis cemetery	Armenia	39.434403	46.22504	Repulldown on 3.2M snpset	1240K	1	1.549555	613297	325633	F	n/a (no relatives detected)	n/a (female)	n/a (female)	241	H5	[0.984,0.997]	0.086	0.007477828	ss.half	S18159.Y1.E1.L1	PASS	damage.ss.half=0.086
I18160	I18160	3148; 5	petrous	2022	LazaridisAlpaslanRoodenbergScience2022	Context: Archaeological - Period	2565	38	680-550 BCE	..	Armenia_LIA	Harjis cemetery	Armenia	39.434403	46.22504	Repulldown on 3.2M snpset	1240K	1	1.855094	660523	351963	F	n/a (no relatives detected)	n/a (female)	n/a (female)	345	H13a2b4	[0.979,0.995]	0.08	0.011360998	ss.half	S18160.Y1.E1.L1	PASS	damage.ss.half=0.08
I18161	I18161	3149; 6	petrous	2022	LazaridisAlpaslanRoodenbergScience2022	Context: Archaeological - Period	2565	38	680-550 BCE	..	Armenia_LIA	Harjis cemetery	Armenia	39.434403	46.22504	Repulldown on 3.2M snpset	1240K	1	1.347505	578987	306428	M	n/a (no relatives detected)	..	..	179.7	U3b3	[0.984,0.996]	0.097	0.433548858	ss.half	S18161.Y1.E1.L1	PASS	damage.ss.half=0.097
I18236	I18236	3144; 1	petrous	2022	LazaridisAlpaslanRoodenbergScience2022	Context: Archaeological - Period	2565	38	680-550 BCE	..	Armenia_LIA	Harjis cemetery	Armenia	39.434403	46.22504	Repulldown on 3.2M snpset	1240K	1	2.887003	732363	405279	F	n/a (no relatives detected)	n/a (female)	n/a (female)	332.5	T1	[0.990,0.999]	0.121	0.014367342	ds.half	S18236.Y1.E1.L1	PASS	..
I18237	I18237	3145; 2	petrous	2022	LazaridisAlpaslanRoodenbergScience2022	Context: Archaeological - Period	2565	38	680-550 BCE	..	Armenia_LIA	Harjis cemetery	Armenia	39.434403	46.22504	Repulldown on 3.2M snpset	1240K	1	4.311464	756975	420352	M	n/a (no relatives detected)	..	..	342.3	H2a	[0.986,0.999]	0.061	0.443098912	ds.half	S18237.Y1.E1.L1	PASS	..
I18238	I18238	3146; 3	petrous	2022	LazaridisAlpaslanRoodenbergScience2022	Context: Archaeological - Period	2565	38	680-550 BCE	..	Armenia_LIA	Harjis cemetery	Armenia	39.434403	46.22504	Repulldown on 3.2M snpset	1240K	1	4.280862	779876	430914	M	n/a (no relatives detected)	..	..	368.3	N1a1b1	[0.989,0.998]	0.08	0.439796965	ds.half	S18238.Y1.E1.L1	PASS	..
I3930	I3930	Masis Blur 2014, Trench 07/13SE, Burial 1, teeth	tooth	2022	LazaridisAlpaslanRoodenbergScience2022	Direct: IntCal20	7535	28	5633-5532 calBCE (6665Â±25 BP, PSUAMS-3057)	adult; 35-40 yrs.	Armenia_MasisBlur_N	Masis Blur	Armenia	40.15151667	44.70435	Repulldown on 3.2M snpset	1240K	1	0.242	239814	129066	M	n/a (no relatives detected)	..	..	40.9	K	[0.955,0.968]	0.098	0.429	ds.half	S3930.E1.L1	PASS	mtcontam=[0.955,0.968]
I14813	I14813	Tavshut-Tomb2 (Bagheri Chala)	petrous	2022	LazaridisAlpaslanRoodenbergScience2022	Direct: IntCal20	3945	48	2127-1900 calBCE (3630Â±25 BP, PSUAMS-6845)	..	Armenia_MBA	Tavshut	Armenia	40.783	43.95	Repulldown on 3.2M snpset	1240K	1	3.019246	779235	420884	M	n/a (no relatives detected)	..	..	360.4	HV1a1	[0.982,0.998]	0.101	0.415	ss.half	S14813.Y1.E1.L1	PASS	Xcontam=[0.005,0.01]
I1656	I1656	Kat16 (Katnaghbyur, 2013, Tomb 1)	petrous	2016	LazaridisNature2016	Direct: IntCal20	3397	32	1502-1402 calBCE (3168Â±27 BP, OxA-31674)	..	Armenia_MBA	Katnaghbiur 1	Armenia	40.377222	43.938333	Repulldown on 3.2M snpset	1240K	1	3.507	828797	449721	F	n/a (no relatives detected)	n/a (female)	n/a (female)	404	T1a2	[0.994,0.998]	0.077	0.013	ds.half	S1656.E1.L1	PASS	..
I17183	I17183	2822; 4	petrous	2022	LazaridisAlpaslanRoodenbergScience2022	Direct: IntCal20	3270	45	1398-1228 calBCE (3050Â±20 BP, PSUAMS-7897)	..	Armenia_MBA	Keti	Armenia	40.8716	43.8445	Repulldown on 3.2M snpset	1240K	1	1.535172	631211	341513	M	n/a (no relatives detected)	..	..	283	K1a4c	[0.958,0.978]	0.083	0.429833878	ss.half	S17183.Y1.E1.L1	PASS	damage.ss.half=0.083, mtcontam=[0.958,0.978]
I19340	I19340	TWO CODES: (1) P5948; (2) P7868; All correspond to Burial 513	petrous; tooth (premolar)	2022	LazaridisAlpaslanRoodenbergScience2022	Context: Archaeological - Period	3285	49	1420-1250 BCE	..	Armenia_MBA	Karashamb Cemetery	Armenia	40.416667	45.2	Repulldown on 3.2M snpset	1240K	2	0.382646	336312	185344	M	n/a (no relatives detected)	..	..	279.161084	U1a1a1a	..	0.154	0.418583927	ds.half,ss.half	S24109.Y1.E1.L1,S19340.Y1.E1.L1	PASS	..
I19340_v54.1_addback	I19340	TWO CODES: (1) P5948; (2) P7868; All correspond to Burial 513	petrous; tooth (premolar)	2022	LazaridisAlpaslanRoodenbergScience2022	Context: Archaeological - Period	3285	49	1420-1250 BCE	..	Armenia_MBA	Karashamb Cemetery	Armenia	40.416667	45.2	Repulldown on 3.2M snpset	1240K	1	..	21015	10980	M	n/a (no relatives detected)	..	..	244.127165	U1a1a1a	[0.993,1]	0.2	0.397	ss.half	S19340.Y1.E1.L1	PROVISIONAL_PASS_ADDBACK	..
RISE413_noUDG.SG	RISE413	#11	tooth	2015	AllentoftNature2015	Direct: IntCal20	3764	52	1919-1696 calBCE (3493Â±34 BP, UBA-28941)	..	Armenia_MBA.SG	Nerquin Getashen	Armenia	40.14	45.26	Repulldown on 3.2M snpset	Shotgun	1	0.034	25238	14081	M	n/a (no relatives detected)	..	..	..	T2c1f	..	..	..	ds.minus	RISE413	PASS	..
RISE416_noUDG.SG	RISE416	#14	tooth	2015	AllentoftNature2015	Direct: IntCal20	3477	49	1616-1443 calBCE (3259Â±40 BP, UBA-27942)	..	Armenia_MBA.SG	Nerquin Getashen	Armenia	40.14	45.26	Repulldown on 3.2M snpset	Shotgun	1	0.025	29051	16259	M	n/a (no relatives detected)	..	..	..	K1a17a	..	..	..	ds.minus	RISE416	PASS	..
RISE423_noUDG.SG	RISE423	#21	tooth	2015	AllentoftNature2015	Direct: IntCal20	3251	57	1407-1211 calBCE (3038Â±32 BP, UBA-27944)	..	Armenia_MBA.SG	Nerquin Getashen	Armenia	40.14	45.26	Repulldown on 3.2M snpset	Shotgun	1	0.642	378408	209070	M	n/a (no relatives detected)	..	..	..	T2a	..	..	..	ds.minus	RISE423	PASS	..
I11853	I11853	KB15T3S3; Tomb no. 3, Skeleton no. 3, 2015 excavation	tooth	2022	LazaridisAlpaslanRoodenbergScience2022	Direct: IntCal20	2800	29	900-809 calBCE (2700Â±20 BP, PSUAMS-6155)	adult; 20-25 yrs.	Armenia_UrartianEmpire	Karmir Blur, necropolis of Teishebaini	Armenia	40.15118	44.44316667	Repulldown on 3.2M snpset	1240K	1	0.078994	87577	46663	F	n/a (no relatives detected)	n/a (female)	n/a (female)	31.97	T2c1d+152	[0.987,0.998]	0.119	0.011754334	ds.half	S11853.E1.L1	PASS	..
I11855	I11855	TWO CODES: (1) KB15T8S5; Tomb no. 8, Skeleton no. 5, 2015 excavation; (2) KB15T8S6, Tomb no. 8, Skeleton no. 6, 2015 excavation	tooth	2022	LazaridisAlpaslanRoodenbergScience2022	Direct: IntCal20	2806	28	902-812 calBCE (2710Â±20 BP, PSUAMS-6156)	..	Armenia_UrartianEmpire	Karmir Blur, necropolis of Teishebaini	Armenia	40.15118	44.44316667	Repulldown on 3.2M snpset	1240K	2	1.484969	784053	419802	F	n/a (no relatives detected)	n/a (female)	n/a (female)	..	I	..	..	0.009	ds.half,ds.half	S11855.E1.L1,S13030.E1.L1	PASS	..
I13031	I13031	KB15T8 L802/1; Tomb no. 8, Locus 802, 2015 excavation	tooth	2022	LazaridisAlpaslanRoodenbergScience2022	Direct: IntCal20	2765	20	891-793 calBCE (2655Â±20 BP, PSUAMS-6166)	adult .	Armenia_UrartianEmpire	Karmir Blur, necropolis of Teishebaini	Armenia	40.15118	44.44316667	Repulldown on 3.2M snpset	1240K	1	0.099486	110634	59290	M	n/a (no relatives detected)	..	..	34.78	U1a1a1	[0.974,0.992]	0.133	0.382	ds.half	S13031.E1.L1	PASS	..
I13032	I13032	KB15T8 L802/2; Tomb no. 8, Locus 802, 2015 excavation	tooth	2022	LazaridisAlpaslanRoodenbergScience2022	Direct: IntCal20	2789	29	900-803 calBCE (2685Â±20 BP, PSUAMS-6167)	..	Armenia_UrartianEmpire	Karmir Blur, necropolis of Teishebaini	Armenia	40.15118	44.44316667	Repulldown on 3.2M snpset	1240K	1	0.0243	27654	14855	F	n/a (no relatives detected)	n/a (female)	n/a (female)	25.59	J1b	[0.983,0.999]	0.1045	0.020776874	ds.half	S13032.E1.L1	PASS	..
I16118	I16118	2358; 4	petrous	2022	LazaridisAlpaslanRoodenbergScience2022	Context: Archaeological - Period	2595	14	670-620 BCE	..	Armenia_UrartianEmpire	Karmir Blur, necropolis of Teishebaini	Armenia	40.15118	44.44316667	Repulldown on 3.2M snpset	1240K	1	0.619838	414808	222844	F	n/a (no relatives detected)	n/a (female)	n/a (female)	137.1	K1a4f1	[0.967,0.986]	0.095	0.015	ss.half	S16118.Y1.E1.L1	PASS	damage.ss.half=0.095
Asp6.SG	Asp6	Ind44(646Part152,Schnitt10LM70)	..	2022	MarchExcoffierCell2022	Direct:IntCal20[R_combine]	7528	30	5626-5525 calBCE (6646Â±21BP)[R_combine: (6657Â±26BP, MAMS-46038), (6627Â±35BP, MAMS-48728)]	adult; 35-45 yrs.	Austria_AsparnSchletz_LBK_EN.SG	Asparn-Schletz	Austria	48.5859	16.4959	NativePulldownon3.2Msnpset	Shotgun	3	..	1149616	592973	M	..	..	..	..	U5a1c1	[0.999,1]	..	0.0759	plus,plus,plus	SL2_12,SL1_6,SL3_6	PASS	..
I5068	I5068	KH40 (25929; Gr. 40)	petrous	2018	MathiesonNature2018	Context: Archaeological - Period	7088	209	5500-4775 BCE	..	Austria_EN_LBK	Kleinhadersdorf Flur Marchleiten	Austria	48.663197	16.589687	Repulldown on 3.2M snpset	1240K	1	0.363	322819	171520	M	n/a (no relatives detected)	..	..	33.9	T2b23	[0.983,0.996]	0.124	0.446	ds.half	S5068.E1.L1	PASS	..
I5069	I5069	KH55 (25936; Gr. 55 Verf. 54)	petrous	2018	MathiesonNature2018	Direct: IntCal20	6961	65	5205-4907 calBCE (6090Â±25 BP, PSUAMS-4326)	30-50	Austria_EN_LBK	Kleinhadersdorf Flur Marchleiten	Austria	48.663197	16.589687	Repulldown on 3.2M snpset	1240K	1	3.364	842569	452052	F	n/a (no relatives detected)	n/a (female)	n/a (female)	391.202849	N1a1a1	[0.982,0.997]	0.117	..	ds.half	S5069.E1.L1	PASS	..
I11699	I11699	330 (26238)	petrous	2021	PattersonNature2021	Context: Archaeological - Period	2300	87	500-200 BCE	..	Austria_IA_LaTene	Lower Austria, St. PÃ¶lten, Pottenbrunn	Austria	48.241109	15.701654	Repulldown on 3.2M snpset	1240K	1	5.192492	850709	470160	F	n/a (no relatives detected)	n/a (female)	n/a (female)	622.1	H11a2	[0.984,0.998]	0.085	0.009	ds.half	S11699.Y1.E2.L1	PASS	..
I11701	I11701	332 (26249)	petrous	2021	PattersonNature2021	Context: Archaeological - Period	2300	87	500-200 BCE	..	Austria_IA_LaTene	Lower Austria, St. PÃ¶lten, Pottenbrunn	Austria	48.241109	15.701654	Repulldown on 3.2M snpset	1240K	1	5.421026	853050	471484	M	n/a (no relatives detected)	..	..	723	T2b	[0.984,0.995]	0.079	0.425	ds.half	S11701.Y1.E2.L1	PASS	..
I11708	I11708	339 (26250)	petrous	2021	PattersonNature2021	Context: Archaeological - Period	2300	87	500-200 BCE	..	Austria_IA_LaTene	Lower Austria, St. PÃ¶lten, Pottenbrunn	Austria	48.241109	15.701654	Repulldown on 3.2M snpset	1240K	1	4.674159	810008	451113	F	n/a (no relatives detected)	n/a (female)	n/a (female)	501.2	U7b	[0.977,0.995]	0.106	0.009	ds.half	S11708.Y1.E2.L1	PASS	..
Klein7.SG	Klein7	Grave56(25,937)	..	2022	MarchExcoffierCell2022	Direct:IntCal20[Unionofdirectdates]	8970	129	7244-6796 BCE [Unionofdirectdates:7244-7000 calBCE (6208Â±27BP, MAMS-46040), 7158-6796 calBCE (6090Â±50BP, VERA-2167)]	mature adult; 40-50 yrs.	Austria_Kleinhadersdorf_LBK_EN.SG	Kleinhadersdorf	Austria	48.6628	16.5898	NativePulldownon3.2Msnpset	Shotgun	5	..	1149532	592948	F	..	..	..	..	W1-119	[0.998,0.999]	..	0.0004	plus,plus,plus,plus,plus	SL7_12,SL9_15,SL11_6,SL9_14,SL9_13	PASS	..
R10656.SG	R10656	Klosterneuburg-Jahng._Fn.849/1	..	2022	AntoniobioRxiv2022	Context: Direct dates at site	1725	130	1-450 CE	25-35 yrs.	Austria_Klosterneuburg_Roman.SG	Pannonia province, Klosterneuburg	Austria	48.3099	16.3238	Native Pulldown on 3.2M snpset	Shotgun	..	..	572732	300970	M	..	..	..	..	..	..	..	..	ds.half	..	PASS	..
R10657.SG	R10657	Klosterneuburg-Jahnstr._Fn.806/10	..	2022	AntoniobioRxiv2022	Direct: IntCal20	1863	28	26-126 calCE (1940Â±15 BP, UCIAMS-237559)	25-35 yrs.	Austria_Klosterneuburg_Roman.SG	Pannonia province, Klosterneuburg	Austria	48.3099	16.3238	Native Pulldown on 3.2M snpset	Shotgun	..	..	715033	375587	M	..	..	..	..	..	..	..	..	ds.half	..	PASS	..
R10659.SG	R10659	Fn.779/a	..	2022	AntoniobioRxiv2022	Direct: IntCal20	1863	28	26-126 calCE (1940Â±15 BP, UCIAMS-235950)	neonate	Austria_Klosterneuburg_Roman.SG	Pannonia province, Klosterneuburg	Austria	48.3099	16.3238	Native Pulldown on 3.2M snpset	Shotgun	..	..	815980	425173	M	..	..	..	..	..	..	..	..	ds.half	..	PASS	..
I2483_noUDG	I2483	KR1-1 (Krems1-1, Krems-Wachtberg 2015, 151416, Subnr 0, Mensch, GH 26, AH 4.3, QM C3, Individuum 1)	petrous	2020	TeschlerNicolaCommunicationsBiology2020	Context: Archaeological - Period	30850	173	29200-28600 BCE	..	Austria_Krems1_1	Krems-Wachtberg	Austria	48.41	15.59	Repulldown on 3.2M snpset	1240K	2	1.772	656606	356461	M	Austria, Krems Family A (I1283-I1284 are identical twins, and these are 3rd degree or more distant relatives of I1577)	..	..	365.254149	U5	[0.98,1]	..	..	ds.minus,ds.minus	S2483.E2.L2,S2483.E2.L1	PASS	..
I2484	I2484	Krems1-2 (Krems-Wachtberg 2015, 151554, Subnr 0, Mensch, GH 26, AH 4.3, QM C3, Individuum 2)	petrous	2020	TeschlerNicolaCommunicationsBiology2020	Context: Archaeological - Period	30850	173	29200-28600 BCE	..	Austria_Krems1_2_twin.I2483	Krems-Wachtberg	Austria	48.41	15.59	Repulldown on 3.2M snpset	1240K	4	0.282488	259439	138877	M	Austria, Krems Family A (I1283-I1284 are identical twins, and these are 3rd degree or more distant relatives of I1577)	..	..	53.957692	U5	[0.989,1]	..	..	ds.half,ds.half,ds.half,ds.half	S2484.E1.L2,S2484.E1.L3,S2484.E1.L4,S2484.E1.L5	PASS	..
I2484_noUDG	I2484	Krems1-2 (Krems-Wachtberg 2015, 151554, Subnr 0, Mensch, GH 26, AH 4.3, QM C3, Individuum 2)	petrous	2020	TeschlerNicolaCommunicationsBiology2020	Context: Archaeological - Period	30850	173	29200-28600 BCE	..	Austria_Krems1_2_twin.I2483_noUDG	Krems-Wachtberg	Austria	48.41	15.59	1240K pulldown padded to 3.2M snpset	1240K	5	0.411	341023	182704	M	Austria, Krems Family A (I1283-I1284 are identical twins, and these are 3rd degree or more distant relatives of I1577)	..	..	53.957692	U5	[0.989,1]	..	..	ds.minus,ds.half,ds.half,ds.half,ds.half	S2484.E1.L1,S2484.E1.L2,S2484.E1.L3,S2484.E1.L4,S2484.E1.L5	PASS_WHY_COV_LESS_THAN_UDG_FULLY_TREATED_VERSION	..
I1577	I1577	KremsWA3 (Burial 2 individual 3)	bone (cranial)	2016	FuNature2016	Context: Archaeological - Period	30950	289	29500-28500 BCE	..	Austria_KremsWA3	Krems-Wachtberg	Austria	48.41	15.59	Repulldown on 3.2M snpset	1240K	2	0.216	217992	118045	M	Austria, Krems Family A (I1283-I1284 are identical twins, and these are 3rd degree or more distant relatives of I1577)	..	..	49.578188	U5	[0.986,0.999]	..	..	ds.half,ds.half	S1577.E1.L2,S1577.E1.L3	PASS	..
I5205	I5205	SCH2 (SCH2; Ind. S2, Ind. S2) | P8485 (1988 ind. 52 Fn. 763)	petrous	2018	MathiesonNature2018	Context: 27 direct dates from the site and genetic cluster; because this corresponds to a massacre site we report more or less the intersection	7150	29	5250-5150 BCE	..	Austria_N_LBK	Asparn Schletz	Austria	48.579752	16.46931	Repulldown on 3.2M snpset	1240K	1	4.457	830976	450284	F	n/a (no relatives detected)	n/a (female)	n/a (female)	160	H	[0.997,1.000]	0.072	0.012	ds.half	S5205.E1.L1	PASS	..
I5206	I5206	SCH3 (SCH3; Ind. 23, Ind. 23) | P8475 (ind. 23)	petrous	2018	MathiesonNature2018	Context: 27 direct dates from the site and genetic cluster; because this corresponds to a massacre site we report more or less the intersection	7150	29	5250-5150 BCE	..	Austria_N_LBK	Asparn Schletz	Austria	48.579752	16.46931	Repulldown on 3.2M snpset	1240K	1	3.407	810752	439116	F	n/a (no relatives detected)	n/a (female)	n/a (female)	179	T2b	[0.998,1.000]	0.063	0.013	ds.half	S5206.E1.L1	PASS	..
I5207	I5207	SCH4 (SCH4; Ind. 22, Ind. 22) | P8489 (1990 ind. 22 Fn. 2805)	petrous	2018	MathiesonNature2018	Context: 27 direct dates from the site and genetic cluster; because this corresponds to a massacre site we report more or less the intersection	7150	29	5250-5150 BCE	..	Austria_N_LBK	Asparn Schletz	Austria	48.579752	16.46931	Repulldown on 3.2M snpset	1240K	1	4.447	903978	486694	M	n/a (no relatives detected)	..	..	194	H67	[0.994,1.000]	0.057	0.424	ds.half	S5207.E1.L1	PASS	..
I5208	I5208	SCH5 (SCH5; Ind. 12, Ind. 12)	petrous	2018	MathiesonNature2018	Context: 27 direct dates from the site and genetic cluster; because this corresponds to a massacre site we report more or less the intersection	7150	29	5250-5150 BCE	..	Austria_N_LBK	Asparn Schletz	Austria	48.579752	16.46931	Repulldown on 3.2M snpset	1240K	1	4.95	897878	484348	F	n/a (no relatives detected)	n/a (female)	n/a (female)	163	K1b1+(16093)	[0.998,1.000]	0.056	0.014	ds.half	S5208.E1.L1	PASS	..
R10665.SG	R10665	Wels(Ovilava)_Gr. 34	..	2022	AntoniobioRxiv2022	Direct: IntCal20	1235	41	660-774 calCE (1315Â±15 BP, UCIAMS-237560)	..	Austria_Ovilava_Roman.SG	Upper Austria, Wels, Ovilava	Austria	48.1654	14.0366	Native Pulldown on 3.2M snpset	Shotgun	..	..	978479	512206	M	..	..	..	..	..	..	..	..	ds.half	..	PASS	..
R10666.SG	R10666	Wels(Ovilava)_Gr.54	..	2022	AntoniobioRxiv2022	Direct: IntCal20	1241	42	657-774 calCE (1320Â±15 BP, UCIAMS-237561)	..	Austria_Ovilava_Roman.SG	Upper Austria, Wels, Ovilava	Austria	48.1654	14.0366	Native Pulldown on 3.2M snpset	Shotgun	..	..	981096	511047	F	..	..	..	..	..	..	..	..	ds.half	..	PASS	..
R10670.SG	R10670	Wels(Ovilava)_Gr.65	..	2022	AntoniobioRxiv2022	Direct: IntCal20	1681	34	216-325 calCE (1800Â±15 BP, UCIAMS-235921)	..	Austria_Ovilava_Roman.SG	Upper Austria, Wels, Ovilava	Austria	48.1654	14.0366	Native Pulldown on 3.2M snpset	Shotgun	..	..	1011876	527157	M	..	..	..	..	..	..	..	..	ds.half	..	PASS	..
GoyetQ116-1_noUDG	GoyetQ116-1	GoyetQ116-1	bone (long bone)	2016	FuNature2016	Direct: IntCal20	35208	236	33678-32771 calBCE (30880Â±170 BP, GrA-46175)	..	Belgium_UP_GoyetQ116_1	Troisieme caverne of Goyet cave	Belgium	50.446	5.008	Repulldown on 3.2M snpset	1240K	2	0.809227	538980	285146	M	n/a (no relatives detected)	..	C1a	..	M	..	..	..	ds.minus,ds.half	GA63snp,MA167snp	PASS	manual.QC
GoyetQ-2_noUDG	GoyetQ-2	GoyetQ-2	bone (long bone)	2016	FuNature2016 + VillalbaMoucoCurrentBiology2019 merge	Direct: IntCal20	15077	88	13305-12976 calBCE (12650Â±50 BP, GrA-46168)	..	Belgium_UP_Magdalenian	Troisieme caverne of Goyet cave	Belgium	50.446	5.008	1240K pulldown padded to 3.2M snpset	1240K	3	0.668	416020	223193	M	n/a (no relatives detected)	..	..	..	U8a	..	..	..	ds.minus,ds.minus,ds.half	GA231snp,GA247snp,MA166snp	PASS	manual.QC
GoyetQ-2_udg	GoyetQ-2	GoyetQ-2	bone (long bone)	2016	FuNature2016	Direct: IntCal20	15077	88	13305-12976 calBCE (12650Â±50 BP, GrA-46168)	..	Belgium_UP_Magdalenian_udg	Troisieme caverne of Goyet cave	Belgium	50.446	5.008	Repulldown on 3.2M snpset	1240K	1	0.363266	236244	124887	M	n/a (no relatives detected)	..	..	..	U8a	..	..	..	ds.half	MA166snp	PASS	manual.QC
I19561	I19561	SK3	tooth (premolar)	2022	LazaridisAlpaslanRoodenbergScience2022	Direct: IntCal20	702	15	1223-1273 calCE (790Â±20 BP, PSUAMS-10739)	adult	BosniaHerzegovina_Medieval	Klakar	Bosnia-Herzegovina	45.074167	18.148889	Repulldown on 3.2M snpset	1240K	1	0.659	450698	241310	M	n/a (no relatives detected)	..	..	187.8	H3af	[0.990,1.000]	0.068	0.402	ss.half	S19561.Y1.E1.L1	PASS	damage.ss.half=0.068
BB7-240_noUDG	BB7-240	SP7099	bone	2021	HajdinjakPaaboNature2021	Direct: IntCal20	45371	406	44169-42652 calBCE (42850Â±480 BP, ETH-86770)	..	Bulgaria_BachoKiro_LatePleistocene	Balkan Mountains, Bacho Kiro Cave	Bulgaria	42.948	24.4302	Native Pulldown on 32.M snpset	3.7M	5	..	857670	471686	M	n/a (no relatives detected)	..	..	..	..	[0.962,0.978]	0.5302	..	ss.minus,ss.minus,ss.minus,ss.minus,ss.minus	A11199,A12359,A12555,A12946,A15718	PASS_make.damage.restricted.versions.to.match.published.data	..
BK-1653_noUDG	BK-1653	SP7103	bone	2021	HajdinjakPaaboNature2021	Direct: IntCal20	34948	182	33333-32667 calBCE (30570Â±120 BP, ETH-86768/AIX-12024)	..	Bulgaria_BachoKiro_LatePleistocene	Balkan Mountains, Bacho Kiro Cave	Bulgaria	42.948	24.4302	Native Pulldown on 32.M snpset	3.7M	5	..	1005797	552454	F	n/a (no relatives detected)	n/a (female)	n/a (female)	..	..	[0.978,0.988]	0.259	..	ss.minus,ss.minus,ss.minus,ss.minus,ss.minus	A11203,A12363,A12562,A12950,A15722	PASS_make.damage.restricted.versions.to.match.published.data	..
CC7-2289_noUDG	CC7-2289	SP9100	bone	2021	HajdinjakPaaboNature2021	Direct: IntCal20	43689	383	42446-41046 calBCE (40600Â±420 BP, ETH-86771)	..	Bulgaria_BachoKiro_LatePleistocene	Balkan Mountains, Bacho Kiro Cave	Bulgaria	42.948	24.4302	Native Pulldown on 32.M snpset	3.7M	5	..	23746	13404	F	n/a (no relatives detected)	n/a (female)	n/a (female)	..	..	[0.98,1]	0.45625	..	ss.minus,ss.minus,ss.minus,ss.minus,ss.minus	A11200,A12360,A12556,A12947,A15719	PASS_make.damage.restricted.versions.to.match.published.data	..
CC7-335_noUDG	CC7-335	SP9101	bone	2021	HajdinjakPaaboNature2021	Direct: IntCal20	45117	396	43975-42478 calBCE (42450Â±510 BP, ETH-86772)	..	Bulgaria_BachoKiro_LatePleistocene	Balkan Mountains, Bacho Kiro Cave	Bulgaria	42.948	24.4302	Native Pulldown on 32.M snpset	3.7M	5	..	781029	432433	M	n/a (no relatives detected)	..	..	..	..	[0.992,0.998]	0.5862	..	ss.minus,ss.minus,ss.minus,ss.minus,ss.minus	A11201,A12361,A12557,A12948,A15720	PASS_make.damage.restricted.versions.to.match.published.data	..
F6-620_noUDG	F6-620	SP6931	tooth (lower molar)	2021	HajdinjakPaaboNature2021	Direct: IntCal20	43106	347	41976-40636 calBCE (39750Â±380 BP, ETH-86769)	..	Bulgaria_BachoKiro_LatePleistocene.dup_AA7738	Balkan Mountains, Bacho Kiro Cave	Bulgaria	42.948	24.4302	Native Pulldown on 32.M snpset	3.7M	5	..	1064661	569558	M	duplicates: F6-620/AA7-738	..	..	..	..	[0.992,0.996]	0.4158	..	ss.minus,ss.minus,ss.minus,ss.minus,ss.minus	A11197,A12357,A12550,A12944,A15716	PASS_make.damage.restricted.versions.to.match.published.data	..
AA7-738_noUDG	AA7-738	SP7098	bone	2021	HajdinjakPaaboNature2021	Direct: IntCal20	43106	347	41976-40636 calBCE (39750Â±380 BP, ETH-86769)	..	Bulgaria_BachoKiro_LatePleistocene.dup_F6620	Balkan Mountains, Bacho Kiro Cave	Bulgaria	42.948	24.4302	Native Pulldown on 32.M snpset	3.7M	5	..	65053	36675	M	duplicates: F6-620/AA7-739	..	..	..	..	[0.973,0.998]	0.5926	..	ss.minus,ss.minus,ss.minus,ss.minus,ss.minus	A11198,A12358,A12554,A12945,A15717	PASS_make.damage.restricted.versions.to.match.published.data	..
Bul6	Bul6	Barrow 5, Structure 3, Individual 1	tooth	2018	MathiesonNature2018	Context: Archaeological - Period	4450	520	3400-1600 BCE	..	Bulgaria_BeliBreyag_EBA	Nova Zagora, Beli Breyag	Bulgaria	42.429624	25.898354	Repulldown on 3.2M snpset	1240K	..	0.823	377194	207695	M	n/a (no relatives detected)	..	..	..	..	..	..	..	ds.plus	..	PASS	..
Bul8	Bul8	Barrow 5, Structure 3, Individual 2	tooth	2018	MathiesonNature2018	Context: Archaeological - Period	4450	520	3400-1600 BCE	..	Bulgaria_BeliBreyag_EBA	Nova Zagora, Beli Breyag	Bulgaria	42.429624	25.898354	Repulldown on 3.2M snpset	1240K	..	0.017	18835	10082	M	n/a (no relatives detected)	..	..	..	..	..	..	..	ds.plus	..	PASS	..
I0781	I0781	Yunatsite78	bone	2018	MathiesonNature2018	Direct: IntCal20	6404	43	4537-4367 calBCE (5632Â±24 BP, MAMS-28134)	..	Bulgaria_C	Yunatsite	Bulgaria	42.232227	24.262688	Repulldown on 3.2M snpset	1240K	2	0.557	478719	273910	F	n/a (no relatives detected)	n/a (female)	n/a (female)	263.144245	K1a+195	[0.987,0.999]	..	..	ds.plus	S0781.L1,S0782.L1	PASS	..
I0785	I0785	Yunatsite99	tooth	2018	MathiesonNature2018	Direct: IntCal20	6353	30	4451-4354 calBCE (5578Â±23 BP, MAMS-28135)	..	Bulgaria_C	Yunatsite	Bulgaria	42.232227	24.262688	Repulldown on 3.2M snpset	1240K	1	0.068	75744	45818	F	n/a (no relatives detected)	n/a (female)	n/a (female)	127	H7	[0.977,0.989]	0.165	0.011	ds.half	S0785.L1	PASS	..
I2423	I2423	23 (Smyadovo 23)	tooth (molar)	2018	MathiesonNature2018	Direct: IntCal20	6381	48	4536-4354 calBCE (5610Â±40 BP, Poz-83493)	adult	Bulgaria_C	Smyadovo	Bulgaria	43.05777778	26.98361111	Repulldown on 3.2M snpset	1240K	4	0.96	499189	268237	F	n/a (no relatives detected)	n/a (female)	n/a (female)	25.929265	H	[0.956,0.992]	..	..	ds.half,ds.half,ds.half,ds.half	S2423.E1.L1,S2423.E1.L2,S2423.E1.L3,S2423.E1.L4	PASS	..
I2424	I2424	26 (Smyadovo 26)	tooth (molar)	2018	MathiesonNature2018	Direct: IntCal20	6288	50	4445-4253 calBCE (5490Â±40 BP, Poz-93494)	adult	Bulgaria_C	Smyadovo	Bulgaria	43.05777778	26.98361111	Repulldown on 3.2M snpset	1240K	4	1.273	651781	350790	F	n/a (no relatives detected)	n/a (female)	n/a (female)	50.279619	U4a	[0.986,0.998]	..	..	ds.half,ds.half,ds.half,ds.half	S2424.E1.L1,S2424.E1.L2,S2424.E1.L3,S2424.E1.L4	PASS	..
I2425	I2425	28 (Sushina 28)	tooth (molar)	2018	MathiesonNature2018	Direct: IntCal20	6475	57	4676-4407 calBCE (5690Â±40 BP, Poz-83662)	adult , 20-25	Bulgaria_C	Sushina	Bulgaria	43.05888889	26.76722222	Repulldown on 3.2M snpset	1240K	4	0.215	212849	113343	F	n/a (no relatives detected)	n/a (female)	n/a (female)	29.12113	T2c1d1	[0.983,0.997]	..	..	ds.half,ds.half,ds.half,ds.half	S2425.E1.L1,S2425.E1.L2,S2425.E1.L3,S2425.E1.L4	PASS	..
I2426	I2426	29 (Sushina 29)	tooth (molar)	2018	MathiesonNature2018	Direct: IntCal20	6302	50	4446-4258 calBCE (5500Â±40 BP, Poz-83501)	adult	Bulgaria_C	Sushina	Bulgaria	43.05888889	26.76722222	Repulldown on 3.2M snpset	1240K	4	0.026	29922	15942	M	n/a (no relatives detected)	..	..	39.66558	K1	[0.994,1]	..	..	ds.half,ds.half,ds.half,ds.half	S2426.E1.L1,S2426.E1.L2,S2426.E1.L3,S2426.E1.L4	PASS	..
I2427	I2427	32 (Sushina 32)	tooth (molar)	2018	MathiesonNature2018	Direct: IntCal20	6326	39	4446-4331 calBCE (5520Â±30 BP, Beta-432805)	adult	Bulgaria_C	Sushina	Bulgaria	43.05888889	26.76722222	Repulldown on 3.2M snpset	1240K	1	1.492	660742	356883	F	n/a (no relatives detected)	n/a (female)	n/a (female)	208	H1j	[0.966,0.980]	0.108	0.012	ds.half	S2427.E1.L1	PASS	..
I2428	I2428	37; 12-13, infans II	tooth (molar)	2022	LazaridisAlpaslanRoodenbergScience2022	Context: Probable first degree relative of dated I2429	6400	87	4600-4300 BCE	Juvenile; 12-13 yrs.	Bulgaria_C	Smyadovo (Northeast)	Bulgaria	43.05777778	26.98361111	Repulldown on 3.2M snpset	1240K	1	0.065	73718	39199	M	Bulgaria, Smyadovo Family B (2 members) (I2429-I2428 have a possible 1d relationship)	..	..	64.1	K1a+195	[0.998,1.000]	0.112	0.387	ds.half	S2428.E1.L2	PASS	..
I2430	I2430	40 (Smyadovo 40)	tooth (molar)	2018	MathiesonNature2018	Direct: IntCal20	6448	41	4602-4403 calBCE (5670Â±30 BP, Beta-432806)	adult	Bulgaria_C	Smyadovo	Bulgaria	43.05777778	26.98361111	Repulldown on 3.2M snpset	1240K	4	1.133	606182	326801	M	n/a (no relatives detected)	..	..	52.760577	K1a+195	[0.972,0.991]	..	..	ds.half,ds.half,ds.half,ds.half	S2430.E1.L1,S2430.E1.L2,S2430.E1.L3,S2430.E1.L4	PASS	..
I2431	I2431	41 (Ivanovo 41)	tooth (molar)	2018	MathiesonNature2018	Direct: IntCal20	6624	50	4784-4552 calBCE (5820Â±30 BP, Beta-432807)	..	Bulgaria_C	Ivanovo	Bulgaria	43.09916667	26.71944444	Repulldown on 3.2M snpset	1240K	1	2.444	723399	393684	M	n/a (no relatives detected)	..	..	358	N1b1	[0.991,0.997]	0.048	0.426	ds.half	S2431.E1.L1	PASS	Xcontam=[0.005,0.011], damage.ss.half=0.048
I2526	I2526	S2a (no. 2a)	bone (long bone)	2018	MathiesonNature2018	Direct: IntCal20	7293	48	5468-5225 calBCE (6370Â±25 BP, PSUAMS-2342)	..	Bulgaria_C	Samovodene	Bulgaria	43.139507	25.610236	Repulldown on 3.2M snpset	1240K	4	0.496	372821	201334	F	n/a (no relatives detected)	n/a (female)	n/a (female)	13.37878	T2e	[0.969,0.996]	..	..	ds.half,ds.half,ds.half,ds.half	S2526.E1.L1,S2526.E1.L2,S2526.E1.L3,S2526.E1.L4	PASS	..
I19451	I19451	Tell Kran 2009; Urn 5, sample 32	bone (long bone)	2022	LazaridisAlpaslanRoodenbergScience2022	Context: Archaeological - Period	4450	289	3000-2000 BCE	Fetus or infant	Bulgaria_EBA	Kazanlak, Tell Kran (Central, Yasenovo)	Bulgaria	42.666642	25.373858	Repulldown on 3.2M snpset	1240K	2	0.424716	348955	185178	F	n/a (no relatives detected)	n/a (female)	n/a (female)	279.811033	H87	[0.987,0.999]	0.273	0.010322505	ss.half,ss.half	S19451.Y1.E1.L1,S19455.Y1.E1.L1	PASS	..
I19452	I19452	Tell Kran 2009; Urn 6, sample 33	bone (long bone)	2022	LazaridisAlpaslanRoodenbergScience2022	Context: Archaeological - Period	4450	289	3000-2000 BCE	Fetus or infant	Bulgaria_EBA	Kazanlak, Tell Kran (Central, Yasenovo)	Bulgaria	42.666642	25.373858	Repulldown on 3.2M snpset	1240K	1	0.476	372134	196621	M	n/a (no relatives detected)	..	..	323.1	K1c1	[0.983,0.996]	0.139	0.418	ss.half	S19452.Y1.E1.L1	PASS	..
I19453	I19453	Tell Kran 2009; Burial 7, sample 34	bone (long bone)	2022	LazaridisAlpaslanRoodenbergScience2022	Context: Archaeological - Period	4450	289	3000-2000 BCE	Fetus or infant	Bulgaria_EBA	Kazanlak, Tell Kran (Central, Yasenovo)	Bulgaria	42.666642	25.373858	Repulldown on 3.2M snpset	1240K	1	0.053	58535	30123	F	n/a (no relatives detected)	n/a (female)	n/a (female)	35.88	U5b2b1a	[0.982,0.997]	0.153	0.012	ss.half	S19453.Y1.E1.L1	PASS	..
I19454	I19454	Tell Kran 2009; Burial 8, spit 5, sample 35	bone (long bone)	2022	LazaridisAlpaslanRoodenbergScience2022	Context: Archaeological - Period	4450	289	3000-2000 BCE	Fetus or infant	Bulgaria_EBA	Kazanlak, Tell Kran (Central, Yasenovo)	Bulgaria	42.666642	25.373858	Repulldown on 3.2M snpset	1240K	1	0.702	468636	249954	M	n/a (no relatives detected)	..	..	281.9	U8b1b	[0.990,1.000]	0.128	0.429	ss.half	S19454.Y1.E1.L1	PASS	Xcontam=[0.007,0.027]
I19456_d	I19456	Tell Kran 9; 4th removal, sample 37	bone (long bone)	2022	LazaridisAlpaslanRoodenbergScience2022	Context: Archaeological - Period	4450	289	3000-2000 BCE	Fetus or infant	Bulgaria_EBA	Kazanlak, Tell Kran (Central, Yasenovo)	Bulgaria	42.666642	25.373858	Repulldown on 3.2M snpset	1240K	1	0.060289	64509	33353	M	n/a (no relatives detected)	..	..	275.284628	U2e1a1	..	..	0.422895975	ss.half	S19456.Y1.E1.L1	PASS	..
I19456_v54.1_addback	I19456	Tell Kran 9; 4th removal, sample 37	bone (long bone)	2022	LazaridisAlpaslanRoodenbergScience2022	Context: Archaeological - Period	4450	289	3000-2000 BCE	Fetus or infant	Bulgaria_EBA	Kazanlak, Tell Kran (Central, Yasenovo)	Bulgaria	42.666642	25.373858	Repulldown on 3.2M snpset	1240K	1	..	468995	249058	M	n/a (no relatives detected)	..	..	275.284628	U2e1a1	[0.99,0.998]	0.249	0.413	ss.half	S19456.Y1.E1.L1	PROVISIONAL_QUESTIONABLE_ADDBACK	xcontam=[0.013,0.036]
I19459	I19459	Tell Ezero; Burial no. 4 (individual 1), sample 40	bone (long bone)	2022	LazaridisAlpaslanRoodenbergScience2022	Context: Date on I19458 at same site	4325	72	2500-2250 BCE	Fetus	Bulgaria_EBA	Tell Ezero (South Central)	Bulgaria	42.462247	26.025931	Repulldown on 3.2M snpset	1240K	1	0.234	219901	115370	F	n/a (no relatives detected)	n/a (female)	n/a (female)	118.5	T	[0.911,0.950]	0.118	0.019	ss.half	S19459.Y1.E1.L1	PASS	mtcontam=[0.911,0.95]
I19460	I19460	Tell Ezero; Burial no. 4 (individual 2), sample 41	bone (long bone)	2022	LazaridisAlpaslanRoodenbergScience2022	Context: Date on I19458 at same site	4325	72	2500-2250 BCE	Fetus	Bulgaria_EBA	Tell Ezero (South Central)	Bulgaria	42.462247	26.025931	Repulldown on 3.2M snpset	1240K	1	0.139	141934	73640	F	n/a (no relatives detected)	n/a (female)	n/a (female)	152.7	U5a1+@16192	[0.958,0.983]	0.121	0.013	ss.half	S19460.Y1.E1.L1	PASS	..
I19462	I19462	Nova Zagora; Sample 43	bone (long bone)	2022	LazaridisAlpaslanRoodenbergScience2022	Context: Archaeological - Period	4450	289	3000-2000 BCE	Full term fetus	Bulgaria_EBA	Nova Zagora (South Central)	Bulgaria	42.494242	26.00875	Repulldown on 3.2M snpset	1240K	1	0.081	87391	45789	F	n/a (no relatives detected)	n/a (female)	n/a (female)	89.7	U7b	[0.972,0.991]	0.153	0.01	ss.half	S19462.Y1.E1.L1	PASS	..
I2175	I2175	10 (Smyadovo 10, BURIAL 20A)	tooth (molar)	2018	MathiesonNature2018	Direct: IntCal20	5097	113	3335-2932 calBCE (4445Â±35 BP, Ly-5515)	adult , 25	Bulgaria_EBA	Smyadovo	Bulgaria	43.05777778	26.98361111	Repulldown on 3.2M snpset	1240K	4	0.527	416933	224393	M	n/a (no relatives detected)	..	..	127.950208	K1c1	[0.988,0.998]	..	..	ds.half,ds.half,ds.half,ds.half	S2175.E1.L1,S2175.E1.L2,S2175.E1.L3,S2175.E1.L4	PASS	..
I2180	I2180	Smyadovo 20; grave 26	tooth (molar)	2022	LazaridisAlpaslanRoodenbergScience2022	Direct: IntCal20	4959	70	3098-2914 calBCE (4394Â±29 BP, OxA-23059)	adult	Bulgaria_EBA	Smyadovo (Northeast)	Bulgaria	43.066667	27.016667	Repulldown on 3.2M snpset	1240K	2	2.948625	839366	449830	F	n/a (no relatives detected)	n/a (female)	n/a (female)	164.683928	T2b	[0.971,0.989]	0.233	0.010570199	ds.half,ss.half	S2180.E1.L2,S18802.Y1.E1.L1	PASS	..
I2520	I2520	G5 (Grave 5)	petrous	2018	MathiesonNature2018	Direct: IntCal20; R_combine	5153	89	3331-3025 calBCE (4458Â±18 BP) [R_combine: (4470Â±25 BP, PSUAMS-1814); (4445Â±25 BP, PSUAMS-8955)]	16-17	Bulgaria_EBA	Veliko Tarnovo, Dzhulyunitsa	Bulgaria	43.16089	25.88341	Repulldown on 3.2M snpset	1240K	1	6.117	780304	431068	M	n/a (no relatives detected)	..	..	1340	H	[0.988,0.997]	0.097	0.426	ds.half	S2520.E1.L1	PASS	batch.flag
I2177	I2177	15; Grave 20C	tooth (molar)	2022	LazaridisAlpaslanRoodenbergScience2022	Context: First degree relative of dated I2176	5150	115	3400-3000 BCE	adult	Bulgaria_EBA_1d.rel.I2176	Smyadovo (Northeast)	Bulgaria	43.05777778	26.98361111	Repulldown on 3.2M snpset	1240K	1	0.03	34472	18233	M	Bulgaria, Smyadovo Family A (2 members) (I2177-I2176 have a 1d relationship)	..	..	98.9	..	[0.988,0.995]	0.066	0.425	ds.half	S2177.E1.L2	PASS	..
Bul10	I12835	Sabrano, burial C	tooth	2018	MathiesonNature2018	Direct: IntCal20	4951	54	3092-2921 calBCE (4396Â±20 BP, MAMS-26835)	..	Bulgaria_EBA_Ezero	Nova Zagora, Sabrano	Bulgaria	42.4296242	25.8983542	Repulldown on 3.2M snpset	1240K	..	0.066	70039	37569	F	n/a (no relatives detected)	n/a (female)	n/a (female)	..	..	..	..	..	ds.plus	..	PASS	..
I20182	I20182	Kap. Andreevo, Kyuchuk Chair, Pit 38	petrous	2022	LazaridisAlpaslanRoodenbergScience2022	Context: Archaeological - Period	4100	491	3000-1300 BCE	adult; 18-25 yrs.	Bulgaria_EBA_MBA	Kapitan Andreevo (South)	Bulgaria	41.73	26.33	Repulldown on 3.2M snpset	1240K	1	2.728	781393	421113	M	n/a (no relatives detected)	..	..	86.99	J1c+16261	[0.982,0.999]	0.312	0.436	ss.half	S20182.Y1.E1.L1	PASS	..
I18793	I18793	Boyanovo 2010; Mound 3 Grave no. 3	tooth (molar)	2022	LazaridisAlpaslanRoodenbergScience2022	Direct: IntCal20	4096	58	2278-2038 calBCE (3745Â±25 BP, PSUAMS-10809)	adult; 25-30 yrs.	Bulgaria_EBA_Yamnaya	Boyanovo	Bulgaria	42.281	26.63425	Repulldown on 3.2M snpset	1240K	1	0.424	358990	195741	F	n/a (no relatives detected)	n/a (female)	n/a (female)	186.3	U5a1c	[0.983,0.996]	0.089	0.007	ds.half	S18793.Y1.E1.L1	PASS	..
I18794	I18794	Boyanovo 2010; Mound 3 Grave no. 4	tooth (molar)	2022	LazaridisAlpaslanRoodenbergScience2022	Context: Site/Context - Date on individual from same site (I18793)	4200	144	2500-2000 BCE	adult; 30-40 yrs.	Bulgaria_EBA_Yamnaya	Boyanovo	Bulgaria	42.281	26.63425	Repulldown on 3.2M snpset	1240K	1	0.431	379385	204644	M	n/a (no relatives detected)	..	..	60.23	U5a2b	[0.942,0.976]	0.167	0.393	ds.half	S18794.Y1.E1.L1	PASS	mtcontam=[0.942,0.976]
I18801_d	I18801	Mogila Grave no. 25	tooth (molar)	2022	LazaridisAlpaslanRoodenbergScience2022	Direct: IntCal20	4775	58	2899-2703 calBCE (4220Â±20 BP, PSUAMS-11536)	Mature adult	Bulgaria_EBA_Yamnaya	Mogila, Mound 1 (Yambol Region)	Bulgaria	42.514	26.571056	Repulldown on 3.2M snpset	1240K	1	1.037	78950	40946	M	n/a (no relatives detected)	..	..	117.5	H+152	..	0.107	0.397	ss.half	S18801.Y1.E1.L1	PASS	..
I15844	I15844	M2/Grave 1 in Mound 2	bone (long bone)	2022	LazaridisAlpaslanRoodenbergScience2022	Context: Archaeological - Period	2850	115	1100-700 BCE	Young adult; 18 yrs.	Bulgaria_EIA	Stambolovo (Eastern Rhodopes)	Bulgaria	41.78	25.64	Repulldown on 3.2M snpset	1240K	2	0.042192	48173	26308	F	n/a (no relatives detected)	n/a (female)	n/a (female)	..	H+16311	..	..	0.015	ds.half,ds.half	S15844.Y1.E1.L1,S15845.Y1.E1.L1	PASS	..
I19481	I19481	Diamandovo grave 1	tooth (molar)	2022	LazaridisAlpaslanRoodenbergScience2022	Context: Archaeological - Period	2550	58	700-500 BCE	adult	Bulgaria_EIA	Diamandovo (Kardzhali)	Bulgaria	41.53	25.06	Repulldown on 3.2M snpset	1240K	2	0.186	183315	96653	F	n/a (no relatives detected)	n/a (female)	n/a (female)	63.799083	J1c	[0.95,0.98]	0.132	0.012119114	ss.half,ss.half	S19481.Y1.E1.L1,S19481.Y1.E2.L1	PASS	..
I19487	I19487	Svilengrad, Site 26, Pit 165	bone (long bone)	2022	LazaridisAlpaslanRoodenbergScience2022	Context: Archaeological - Period	2750	173	1100-500 BCE	Newborn	Bulgaria_EIA	Svilengrad ( Haskovo)	Bulgaria	41.77	26.2	Repulldown on 3.2M snpset	1240K	2	0.019	21554	11330	M	n/a (no relatives detected)	..	..	34.704569	H13b1+200	[0.957,0.983]	0.246	0.394736842	ss.half,ss.half	S19487.Y1.E1.L1,S19487.Y1.E2.L1	PASS	..
I19490	I19490	Kap. Andreevo, Kyuchuk Chair, Pit 28, Individual 3	tooth (molar)	2022	LazaridisAlpaslanRoodenbergScience2022	Context: Archaeological - Period	2750	173	1100-500 BCE	adult; 20-30 yrs.	Bulgaria_EIA	Kapitan Andreevo (South)	Bulgaria	41.73	26.33	Repulldown on 3.2M snpset	1240K	2	0.045	48244	25379	M	n/a (no relatives detected)	..	..	26.309735	H13a1a1	[0.963,0.99]	0.227	0.402504472	ss.half,ss.half	S19490.Y1.E1.L1,S19490.Y1.E2.L1	PASS	..
I19493_in.preparation	I19493	Kap. Andreevo, Kyuchuk Chair, Pit 199	bone (long bone)	2022	LazaridisAlpaslanRoodenbergScience2022	Context: Archaeological - Period	2750	173	1100-500 BCE	Newborn	Bulgaria_EIA	Kapitan Andreevo (South)	Bulgaria	41.73	26.33	Repulldown on 3.2M snpset	1240K	2	0.066	72615	38349	F	n/a (no relatives detected)	n/a (female)	n/a (female)	100.725149	K1a4a1	[0.963,0.983]	0.304	0.014885875	ss.half,ss.half	S19493.Y1.E1.L1,S19493.Y1.E2.L1	PASS	..
I19494	I19494	Kap. Andreevo, Kyuchuk Chair, Pit 200	tooth (molar)	2022	LazaridisAlpaslanRoodenbergScience2022	Context: Archaeological - Period	2750	173	1100-500 BCE	adult	Bulgaria_EIA	Kapitan Andreevo (South)	Bulgaria	41.73	26.33	Repulldown on 3.2M snpset	1240K	2	0.032	33750	17653	M	n/a (no relatives detected)	..	..	61.486994	H7c1	[0.975,0.993]	0.208	0.4013267	ss.half,ss.half	S19494.Y1.E1.L1,S19494.Y1.E2.L1	PASS	..
I19497	I19497	Kap. Andreevo, Kyuchuk Chair, Pit 226, Individual 2	bone (long bone)	2022	LazaridisAlpaslanRoodenbergScience2022	Context: Archaeological - Period	2750	173	1100-500 BCE	Newborn; 38 wks.	Bulgaria_EIA	Kapitan Andreevo (South)	Bulgaria	41.73	26.33	Repulldown on 3.2M snpset	1240K	2	0.024	26390	13870	F	n/a (no relatives detected)	n/a (female)	n/a (female)	23.108456	U5a2b	[0.977,0.998]	0.262	0.017821782	ss.half,ss.half	S19497.Y1.E1.L1,S19497.Y1.E2.L1	PASS	..
I20180	I20180	Kap. Andreevo, Kyuchuk Chair, Pit 28, Individual 1	petrous	2022	LazaridisAlpaslanRoodenbergScience2022	Context: Archaeological - Period	2750	173	1100-500 BCE	Juvenile; 16-18 yrs.	Bulgaria_EIA	Kapitan Andreevo (South)	Bulgaria	41.73	26.33	Repulldown on 3.2M snpset	1240K	1	3.12	788152	424188	M	n/a (no relatives detected)	..	..	143.7	K1c1	[0.972,0.990]	0.326	0.445	ss.half	S20180.Y1.E1.L1	PASS	Xcontam=[0.005, 0.010]
I20181	I20181	Kap. Andreevo, Kyuchuk Chair, Pit 28, Individual 2	petrous	2022	LazaridisAlpaslanRoodenbergScience2022	Context: Archaeological - Period	2750	173	1100-500 BCE	adult; 30-40 yrs.	Bulgaria_EIA	Kapitan Andreevo (South)	Bulgaria	41.73	26.33	Repulldown on 3.2M snpset	1240K	1	4.814	840352	453059	M	n/a (no relatives detected)	..	..	118.6	U8b1a1	[0.962,0.984]	0.248	0.458	ss.half	S20181.Y1.E1.L1	PASS	Xcontam=[0.005, 0.010]
I20183	I20183	Kap. Andreevo, Kyuchuk Chair, Pit 91.1	petrous	2022	LazaridisAlpaslanRoodenbergScience2022	Context: Archaeological - Period	2750	173	1100-500 BCE	adult; 18-25 yrs.	Bulgaria_EIA	Kapitan Andreevo (South)	Bulgaria	41.73	26.33	Repulldown on 3.2M snpset	1240K	1	2.407	792883	426662	M	n/a (no relatives detected)	..	..	124.9	T2+16189	[0.988,0.998]	0.274	0.424	ss.half	S20183.Y1.E1.L1	PASS	..
I20184	I20184	Kap. Andreevo, Kyuchuk Chair, Pit 95	petrous	2022	LazaridisAlpaslanRoodenbergScience2022	Context: Archaeological - Period	2750	173	1100-500 BCE	adult; 35-45 yrs.	Bulgaria_EIA	Kapitan Andreevo (South)	Bulgaria	41.73	26.33	Repulldown on 3.2M snpset	1240K	1	3.733	815708	439449	F	n/a (no relatives detected)	n/a (female)	n/a (female)	148.4	H5	[0.966,0.989]	0.255	0.014	ss.half	S20184.Y1.E1.L1	PASS	..
I20185	I20185	Kap. Andreevo, Kyuchuk Chair, Pit 284	petrous	2022	LazaridisAlpaslanRoodenbergScience2022	Context: Archaeological - Period	2750	173	1100-500 BCE	Adolescent; 16-18 yrs.	Bulgaria_EIA	Kapitan Andreevo (South)	Bulgaria	41.73	26.33	Repulldown on 3.2M snpset	1240K	1	6.012	864002	466339	M	n/a (no relatives detected)	..	..	124.7	H7c1	[0.963,0.986]	0.205	0.459	ss.half	S20185.Y1.E1.L1	PASS	..
I20186	I20186	Kap. Andreevo, Kyuchuk Chair, Pit 289, Individual 1	petrous	2022	LazaridisAlpaslanRoodenbergScience2022	Context: Archaeological - Period	2750	173	1100-500 BCE	adult; 25-40 yrs.	Bulgaria_EIA	Kapitan Andreevo (South)	Bulgaria	41.73	26.33	Repulldown on 3.2M snpset	1240K	1	5.218	858693	461279	M	n/a (no relatives detected)	..	..	108.2	U5a1a1	[0.966,0.988]	0.266	0.459	ss.half	S20186.Y1.E1.L1	PASS	..
I5769	I5769	G8 (Grave 8)	petrous	2018	MathiesonNature2018	Direct: IntCal20	2592	68	771-541 calBCE (2490Â±20 BP, PSUAMS-4402)	14-15	Bulgaria_IA	Veliko Tarnovo, Dzhulyunitsa	Bulgaria	43.16089	25.88341	Repulldown on 3.2M snpset	1240K	1	5.356	703916	386066	F	n/a (no relatives detected)	n/a (female)	n/a (female)	323	H	[0.992,0.999]	0.08	0.014	ds.half	S5769.E1.L1	PASS	..
I0679_d	I0679	Kre 1	petrous	2018	MathiesonNature2018	Direct: IntCal20	7617	31	5723-5623 calBCE (6760Â±33 BP, OxA-31444)	..	Bulgaria_Krepost_N	Krepost	Bulgaria	42.02	25.6	Repulldown on 3.2M snpset	1240K	5	0.287	403533	223521	F	n/a (no relatives detected)	n/a (female)	n/a (female)	4.786469	H5	[0.832,0.968]	..	..	ds.half,ds.half,ds.half,ds.half,ds.half	S0679.E1.L1,S0679.E1.L2,S0679.E1.L3,S2524.E1.L2,S2524.E1.L3	PASS	mtcontam=[0.832,0.968]
I18792	I18792	Boyanovo 2010; Mound 3 Grave no. 1	tooth (molar)	2022	LazaridisAlpaslanRoodenbergScience2022	Context: Archaeological - Period	1550	58	300-500 CE	adult; 55-65 yrs.	Bulgaria_LateAntiquity	Boyanovo	Bulgaria	42.281	26.63425	Repulldown on 3.2M snpset	1240K	1	0.128	133967	72883	M	n/a (no relatives detected)	..	..	80.04	H14b	[0.994,1.000]	0.096	0.428	ds.half	S18792.Y1.E1.L1	PASS	..
I19500	I19500	Rozovo grave 1	tooth (molar)	2022	LazaridisAlpaslanRoodenbergScience2022	Context: Archaeological - Period	2200	29	300-200 BCE	adult; 40-50 yrs.	Bulgaria_LIA	Rozovo (Central, Stara Zagora, Kazanlak)	Bulgaria	42.56	25.41	Repulldown on 3.2M snpset	1240K	2	0.509	417100	221502	M	n/a (no relatives detected)	..	..	79.878086	HV9	[0.979,0.995]	0.146	0.396771989	ss.half,ss.half	S19500.Y1.E1.L1,S19500.Y1.E2.L1	PASS	..
I1113	I1113	MP3	bone (long bone)	2018	MathiesonNature2018	Context: Archaeological - Based on ceramic assemblage (ignore date because aquatic reservoir effect makes all Malak Preslavets dates a few centries too old; the date is 6076-5928 calBCE (7162Â±35 BP, OxA-32532) -- WARNING UNPUBLISHED DATE)	7550	115	5800-5400 BCE	..	Bulgaria_MalakPreslavets_N	Malak Preslavets	Bulgaria	43.98	26.4	Repulldown on 3.2M snpset	1240K	4	0.257	235592	125526	F	n/a (no relatives detected)	n/a (female)	n/a (female)	45.471241	U5a1c	[0.991,1]	..	..	ds.half,ds.half,ds.half,ds.half	S1113.E1.L1,S1113.E1.L2,S1113.E1.L3,S1113.E1.L4	PASS	..
I1295	I1295	MP13, Burial 18; inventory: S36 (S36, Burial 18, Sample 13)	bone (long bone)	2018	MathiesonNature2018	Context: Archaeological - Based on ceramic assemblage (ignore date because aquatic reservoir effect makes all Malak Preslavets dates a few centries too old; the date is 5885-5723 calBCE (6914Â±34 BP, OxA-32542) -- WARNING UNPUBLISHED DATE)	7550	115	5800-5400 BCE	..	Bulgaria_MalakPreslavets_N	Malak Preslavets	Bulgaria	43.98	26.4	Repulldown on 3.2M snpset	1240K	4	0.153	150402	79878	M	n/a (no relatives detected)	..	..	120.40105	J1c2	[0.996,1]	..	..	ds.half,ds.half,ds.half,ds.half	S1295.E1.L1,S1295.E1.L2,S1295.E1.L3,S1295.E1.L4	PASS	..
I1296	I1296	MP11 (S28, Burial 16, Sample 11)	bone (long bone)	2018	MathiesonNature2018	Direct: IntCal20	7634	30	5733-5631 calBCE (6796Â±36 BP, OxA-32540)	..	Bulgaria_MalakPreslavets_N	Malak Preslavets	Bulgaria	43.98	26.4	Repulldown on 3.2M snpset	1240K	3	0.046	52479	28326	M	n/a (no relatives detected)	..	..	21.399421	U5a2d	[0.982,1]	..	..	ds.half,ds.half,ds.half	S1296.E1.L1,S1296.E1.L3,S1296.E1.L4	PASS	..
I1296_enhanced	I1296	MP11; S28, Burial 16, Sample 11	bone (long bone)	2018	LazaridisAlpaslanRoodenbergScience2022 (higher coverage of previously reported individual from MathiesonNature2018)	Direct (WARNING UNPUBLISHED DATE): IntCal20	7634	30	5733-5631 calBCE (6796Â±36 BP, OxA-32540)	..	Bulgaria_MalakPreslavets_N	Malak Preslavets	Bulgaria	43.98	26.4	Repulldown on 3.2M snpset	1240K	5	0.094856	104200	56649	M	n/a (no relatives detected)	..	..	21.399421	U5a2d	[0.982,1]	..	..	ds.half,ds.half,ds.half,ds.half,ds.half	S1296.E1.L1,S1296.E1.L3,S1296.E1.L4,S1296.E1.L5,S1296.E1.L6	PASS	..
I1297	I1297	MP17, Burial D10; inventory: S29 (S29, Burial from SQ D10, Samples 17)	bone (long bone)	2018	MathiesonNature2018	Context: Archaeological - Based on ceramic assemblage (ignore date because aquatic reservoir effect makes all Malak Preslavets dates a few centries too old; the date is 5731-5631 calBCE (6795Â±35 BP, OxA-32547) -- WARNING UNPUBLISHED DATE)	7550	115	5800-5400 BCE	..	Bulgaria_MalakPreslavets_N	Malak Preslavets	Bulgaria	43.98	26.4	Repulldown on 3.2M snpset	1240K	4	0.112	118464	63360	F	n/a (no relatives detected)	n/a (female)	n/a (female)	13.583258	H5b	[0.959,0.996]	..	..	ds.half,ds.half,ds.half,ds.half	S1297.E1.L1,S1297.E1.L2,S1297.E1.L3,S1297.E1.L4	PASS	..
I1109	I1109	MP10	bone (long bone)	2018	MathiesonNature2018	Context: Archaeological - Based on ceramic assemblage (ignore date because aquatic reservoir effect makes all Malak Preslavets dates a few centries too old; the date is 5733-5631 calBCE (6796Â±36 BP, OxA-32539) -- WARNING UNPUBLISHED DATE)	7550	115	5800-5400 BCE	..	Bulgaria_MalakPreslavets_N_oHighEEF	Malak Preslavets	Bulgaria	43.98	26.4	Repulldown on 3.2M snpset	1240K	4	0.27	254410	135941	F	n/a (no relatives detected)	n/a (female)	n/a (female)	30.007242	J2b1	[0.985,0.999]	..	..	ds.half,ds.half,ds.half,ds.half	S1109.E1.L1,S1109.E1.L2,S1109.E1.L3,S1109.E1.L4	PASS	..
I2216	I2216	MP15 (Malak Preslavets, S23, burial C09-A, sample 15)	bone (long bone)	2018	MathiesonNature2018	Direct: IntCal20	7839	52	5983-5793 calBCE (7000Â±30 BP, PSUAMS-2340)	..	Bulgaria_MalakPreslavets_N_oHighEEF	Malak Preslavets	Bulgaria	43.98	26.4	Repulldown on 3.2M snpset	1240K	4	0.056	62788	33532	F	n/a (no relatives detected)	n/a (female)	n/a (female)	9.946527	J2b1	[0.978,1]	..	..	ds.half,ds.half,ds.half,ds.half	S2216.E1.L1,S2216.E1.L2,S2216.E1.L3,S2216.E1.L4	PASS	..
I2216_enhanced	I2216	MP15; Malak Preslavets, S23, burial C09-A, sample 15	bone (long bone)	2018	LazaridisAlpaslanRoodenbergScience2022 (higher coverage of previously reported individual from MathiesonNature2018)	Direct: IntCal20	7839	52	5983-5793 calBCE (7000Â±30 BP, PSUAMS-2340)	..	Bulgaria_MalakPreslavets_N_oHighEEF	Malak Preslavets	Bulgaria	43.98	26.4	Repulldown on 3.2M snpset	1240K	6	0.092764	101949	54937	F	n/a (no relatives detected)	n/a (female)	n/a (female)	9.946527	J2b1	[0.978,1]	..	..	ds.half,ds.half,ds.half,ds.half,ds.half,ds.half	S2216.E1.L1,S2216.E1.L2,S2216.E1.L3,S2216.E1.L4,S2216.E1.L5,S2216.E1.L6	PASS	..
I3879	I3879	MP6 (Burial 10; inventory: S26)	bone (long bone)	2018	MathiesonNature2018	Context: Archaeological - Based on ceramic assemblage (ignore date because aquatic reservoir effect makes all Malak Preslavets dates a few centries too old; the date is 5982-5755 calBCE (6990Â±40 BP, PSUAMS-2221))	7550	115	5800-5400 BCE	..	Bulgaria_MalakPreslavets_N_oHighEEF	Malak Preslavets	Bulgaria	43.98	26.4	Repulldown on 3.2M snpset	1240K	1	0.153	153526	81733	M	n/a (no relatives detected)	..	..	155	H	[0.997,1.000]	0.134	0.458	ds.half	S3879.E1.L1	PASS	..
I1108	I1108	MP1	bone (long bone)	2018	MathiesonNature2018	Context: Archaeological - Based on ceramic assemblage (ignore date because aquatic reservoir effect makes all Malak Preslavets dates a few centries too old; the date is 6010-5841 calBCE (7044Â±38 BP, OxA-32530) -- WARNING UNPUBLISHED DATE)	7550	115	5800-5400 BCE	..	Bulgaria_MalakPreslavets_N_oLowEEF	Malak Preslavets	Bulgaria	43.98	26.4	Repulldown on 3.2M snpset	1240K	4	0.315	269090	143316	M	Bulgaria, Malak Preslavets Family A (2 members) (I0700-I1108 have a 1d relationship)	..	..	81.293319	T2e	[0.996,1]	..	..	ds.half,ds.half,ds.half,ds.half	S1108.E1.L1,S1108.E1.L2,S1108.E1.L3,S1108.E1.L4	PASS	..
I6354	I6354	MP7; S27, burial 12, sample 7	bone (long bone)	2022	LazaridisAlpaslanRoodenbergScience2022	Context: Based on dates of other individuals from same site (I0700, I6354, I1113, I1295, I1296, I1297, I1109, I1108, I2215, I2216, I3879)	7550	115	5800-5400 BCE	Juvenile; 14-16 yrs.	Bulgaria_MalakPreslavets_N_oLowEEF	Malak Preslavets	Bulgaria	43.98	26.4	Repulldown on 3.2M snpset	1240K	1	0.042903	49324	26354	M	n/a (no relatives detected)	..	..	24.5	H5	[0.994,1.000]	0.121	0.443	ds.half	S6354.E1.L1	PASS	..
I0700	I0700	MP5 | MP8	bone (long bone)	2018	MathiesonNature2018	Context: Archaeological - Based on ceramic assemblage (ignore two dates because aquatic reservoir effect makes all Malak Preslavets dates a few centries too old; the dates are 6077-5891 calBCE [union of two dates: 6077-5929 calBCE (OxA-32534); 6027-5891 calBCE (OxA-32537) -- WARNING UNPUBLISHED DATE, NO UNCALIBRATED DATE, NEED R_combine, INTCAL13 SO NEED TO UPDATE TO INTCAL20])	7550	115	5800-5400 BCE	..	Bulgaria_MalakPreslavets_N_oLowEEF_1d.rel.I1108	Malak Preslavets	Bulgaria	43.98	26.4	Repulldown on 3.2M snpset	1240K	5	0.407	359115	199015	M	Bulgaria, Malak Preslavets Family A (2 members) (I0700-I1108 have a 1d relationship)	..	..	29.73384	T2e	[0.985,0.999]	..	..	ds.half,ds.half,ds.half,ds.half,ds.half	S0700.E1.L1,S0700.E1.L2,S0700.E1.L3,S0700.E1.L4,S1115.E1.L1	PASS	..
I10548	I10548	Grave1	petrous	2022	LazaridisAlpaslanRoodenbergScience2022	Context: Date on I17980 at same site	825	72	1000-1250 CE	Juvenile; 10-12 yrs.	Bulgaria_Medieval	Ryahovets ( Gorna Oryahovitsa, Veliko Tarnovo)	Bulgaria	43.12	25.68	Repulldown on 3.2M snpset	1240K	1	4.24634	820428	437670	F	n/a (no relatives detected)	n/a (female)	n/a (female)	1101	U5b1b	[0.981,0.995]	0.078	0.005	ds.half	S10548.E1.L1	PASS	..
I17980	I17980	grave 2	petrous	2022	LazaridisAlpaslanRoodenbergScience2022	Direct: IntCal20	797	52	1051-1217 calCE (895Â±15 BP, PSUAMS-8331)	Juvenile; 5-6 yrs.	Bulgaria_Medieval	Ryahovets (Gorna Oryahovitsa, Veliko Tarnovo)	Bulgaria	43.12	25.68	Repulldown on 3.2M snpset	1240K	1	3.509	739203	409676	F	n/a (no relatives detected)	n/a (female)	n/a (female)	803.8	U2e2a1a	[0.992,0.999]	0.049	0.013	ds.half	S17980.Y1.E1.L1	PASS	damage.ds.half=0.049
I2163	I2163	Merich2 (burial mound N 1, Kairyaka necropolis, individual N 5)	petrous	2018	MathiesonNature2018	Direct: IntCal20	3639	52	1866-1615 calBCE (3400Â±30 BP, Beta-432796)	..	Bulgaria_MLBA	Merichleri, Kairyaka necropolis	Bulgaria	42.132897	25.496288	Repulldown on 3.2M snpset	1240K	1	4.106	808229	439239	M	n/a (no relatives detected)	..	..	1680	U5a2d	[0.989,0.997]	0.135	0.418	ds.half	S2163.E1.L1	PASS	..
I0698	I0698	YABA2 (Yabalkovo Bulgaria No. 2) | YABA2 (No. 2)	petrous	2018	MathiesonNature2018	Context: Archaeological - Period	7900	29	6000-5900 BCE	..	Bulgaria_N	Yabalkovo (Dimitrovgrad, Haskovo)	Bulgaria	42.1	25.75	Repulldown on 3.2M snpset	1240K	8	1.963894	712964	389462	M	n/a (no relatives detected)	..	..	25.253848	H	[0.38,0.613]	..	..	ds.half,ds.half,ds.half,ds.half,ds.half,ds.half,ds.half,ds.half	S0698.E1.L1,S0698.E1.L2,S0698.E1.L3,S2527.E1.L1,S2527.E1.L2,S2527.E1.L3,S2527.E1.L4,S2527.E2.L1	PASS	mtcontam=[0.38,0.613], saved.by.Xcontam=[0,0.009]
I0704	I0704	DZHU 7	tooth	2018	MathiesonNature2018	Direct: IntCal20	7892	53	6059-5839 calBCE (7070Â±50 BP, Poz-81119)	..	Bulgaria_N	Dzhulyunitsa (Veliko Tarnovo)	Bulgaria	43.16089	25.88341	Repulldown on 3.2M snpset	1240K	4	0.088	97093	52168	F	n/a (no relatives detected)	n/a (female)	n/a (female)	50.547468	T2b	[0.989,0.998]	..	..	ds.half,ds.half,ds.half,ds.half	S0704.E1.L1,S0704.E1.L2,S0704.E1.L3,S0704.E1.L4	PASS	..
I0704_enhanced	I0704	DZHU 7	tooth	2018	LazaridisAlpaslanRoodenbergScience2022 (higher coverage of previously reported individual from MathiesonNature2018)	Direct: IntCal20	7892	53	6059-5839 calBCE (7070Â±50 BP, Poz-81119)	..	Bulgaria_N	Dzhulyunitsa (Veliko Tarnovo)	Bulgaria	43.16089	25.88341	Repulldown on 3.2M snpset	1240K	6	0.114687	124495	67020	F	n/a (no relatives detected)	n/a (female)	n/a (female)	50.547468	T2b	[0.989,0.998]	..	..	ds.half,ds.half,ds.half,ds.half,ds.half,ds.half	S0704.E1.L1,S0704.E1.L2,S0704.E1.L3,S0704.E1.L4,S0704.E1.L5,S0704.E1.L6	PASS	..
I11134	I11134	Grave9	petrous	2022	LazaridisAlpaslanRoodenbergScience2022	Context: Dates of other Neolithic individuals at the site (I2521, I0704, I0706)	7725	188	6100-5450 BCE	Infant	Bulgaria_N	Dzhulyunitsa (Veliko Tarnovo)	Bulgaria	43.16089	25.88341	Repulldown on 3.2M snpset	1240K	1	2.123934	728158	384177	F	n/a (no relatives detected)	n/a (female)	n/a (female)	1166	X2b	[0.995,1]	0.161	0.01	ds.half	S11134.E1.L1	PASS	..
I11135	I11135	Grave 10	petrous	2022	LazaridisAlpaslanRoodenbergScience2022	Context: Dates of other Neolithic individuals at the site (I2521, I0704, I0706)	7725	188	6100-5450 BCE	Infant; 40 wks.	Bulgaria_N	Dzhulyunitsa (Veliko Tarnovo)	Bulgaria	43.16089	25.88341	Repulldown on 3.2M snpset	1240K	1	3.130626	750487	398156	M	n/a (no relatives detected)	..	..	1791	J2a1a1	[0.996,1]	0.163	0.407	ds.half	S11135.E1.L1	PASS	Xcontam=[0.005,0.011]
I11270	I11270	Grave 11	bone (long bone)	2022	LazaridisAlpaslanRoodenbergScience2022	Context: Dates of other Neolithic individuals at the site (I2521, I0704, I0706)	7725	188	6100-5450 BCE	Infant; 38 wks.	Bulgaria_N	Dzhulyunitsa (Veliko Tarnovo)	Bulgaria	43.16089	25.88341	Repulldown on 3.2M snpset	1240K	1	0.350101	320215	167797	M	n/a (no relatives detected)	..	..	511.5	H	[0.979,0.996]	0.171	0.391	ds.half	S11270.E1.L1	PASS	..
I1298	I1298	OH-00, child	petrous	2018	MathiesonNature2018	Direct: IntCal20	7883	54	6057-5805 calBCE (7060Â±50 BP, Poz-81112)	child	Bulgaria_N	Ohoden (Vratsa)	Bulgaria	43.374337	23.729298	Repulldown on 3.2M snpset	1240K	1	0.092	95777	52011	F	n/a (no relatives detected)	n/a (female)	n/a (female)	..	K1a	..	..	..	ds.half	S1298.E1.L1	PASS	mtcontam=0.98 and female
I1298_enhanced	I1298	OH-00, child	petrous	2018	LazaridisAlpaslanRoodenbergScience2022 (higher coverage of previously reported individual from MathiesonNature2018)	Direct: IntCal20	7883	54	6057-5805 calBCE (7060Â±50 BP, Poz-81112)	child	Bulgaria_N	Ohoden (Vratsa)	Bulgaria	43.374337	23.729298	Repulldown on 3.2M snpset	1240K	2	0.226649	221004	119534	F	n/a (no relatives detected)	n/a (female)	n/a (female)	..	K1a	..	..	0.006	ds.half,ds.half	S1298.E1.L1,S1298.E1.L5	PASS	..
I2521	I2521	DZHU 8 (No. 7)	petrous	2018	MathiesonNature2018	Direct: IntCal20	7503	40	5621-5481 calBCE (6615Â±30 BP, PSUAMS-1836)	sub-adult	Bulgaria_N	Veliko Tarnovo, Dzhulyunitsa	Bulgaria	43.16089	25.88341	Repulldown on 3.2M snpset	1240K	9	5.493	786781	436842	M	n/a (no relatives detected)	..	..	1150.587181	H	[0.964,0.988]	..	..	ds.half,ds.half,ds.half,ds.half,ds.half,ds.half,ds.half,ds.half,ds.half	S0705.E1.L1,S0705.E1.L2,S0705.E1.L3,S0705.E1.L4,S0705.E1.L1,S2521.E1.L1,S0705.E1.L2,S0705.E1.L3,S0705.E1.L4	PASS	..
I2529	I2529	YABA4 (No. 4) | YABA4	petrous	2018	MathiesonNature2018	Direct: IntCal20	7610	36	5723-5571 calBCE (6750Â±40 BP, Poz-81117)	..	Bulgaria_N	Yabalkovo, Dimitrovgrad, Haskovo	Bulgaria	42.1	25.75	Repulldown on 3.2M snpset	1240K	5	1.372	617150	335072	M	n/a (no relatives detected)	..	..	43.067234	T1a	[0.979,0.995]	..	..	ds.half,ds.half,ds.half,ds.half,ds.half	S2529.E1.L1,S2529.E1.L2,S2529.E1.L3,S2529.E1.L4,S2529.E2.L1	PASS	..
I2529_enhanced	I2529	YABA4, Yabalkovo No 4 E	petrous	2018	LazaridisAlpaslanRoodenbergScience2022 (higher coverage of previously reported individual from MathiesonNature2018)	Direct: IntCal20	7610	36	5723-5571 calBCE (6750Â±40 BP, Poz-81117)	..	Bulgaria_N	Yabalkovo, Dimitrovgrad, Haskovo	Bulgaria	42.1	25.75	Repulldown on 3.2M snpset	1240K	6	1.877119	728089	394362	M	n/a (no relatives detected)	..	..	43.067234	T1a	[0.979,0.995]	..	..	ds.half,ds.half,ds.half,ds.half,ds.half,ds.half	S2529.E1.L1,S2529.E1.L2,S2529.E1.L3,S2529.E1.L4,S2529.E2.L1,S7017.E1.L1	PASS	..
ANI159-ANI181	merge_ANI159_ANI181	VAR117-I	..	2018	MathiesonNature2018	Direct: IntCal20	6566	52	4714-4506 calBCE (5766Â±36 BP, OxA 13848)	..	Bulgaria_Varna_C	Varna	Bulgaria	43.2131	27.8644	Repulldown on 3.2M snpset	1240K	..	0.582	412706	222388	M	n/a (no relatives detected)	..	..	..	T2b2b	..	..	..	half	..	PASS	..
ANI160	ANI160	VAR127	..	2018	MathiesonNature2018	Direct (WARNING UNPUBLISHED DATE): IntCal20	6533	52	4684-4494 calBCE (5735Â±31 BP, OxA-24041)	..	Bulgaria_Varna_C	Varna	Bulgaria	43.2131	27.8644	Repulldown on 3.2M snpset	1240K	..	0.067	60856	32888	M	n/a (no relatives detected)	..	..	..	H1ag	..	..	..	half	..	PASS	..
gun002_noUDG.SG	gun002_Rodriguez	gun002	tooth	2017	RodriguezVarelaCurrentBiology2017	Direct (WARNING MISSING LAB CODE): IntCal20	851	38	1031-1159 calCE (951Â±26 BP)	..	CanaryIslands_Guanche.SG	Tenerife	Canary Islands	28.268611	-16.605556	Repulldown on 3.2M snpset	Shotgun	..	0.213324	150476	77800	M	n/a (no relatives detected)	..	E1b1b1b1a1 E-M183	294.7	H1cf	..	..	..	ds.minus	..	PASS	..
gun005_noUDG.SG	gun005	gun005	tooth	2017	RodriguezVarelaCurrentBiology2017	Direct (WARNING MISSING LAB CODE): IntCal20	992	39	892-1022 calCE (1082Â±26 BP)	..	CanaryIslands_Guanche.SG	Gran Canaria	Canary Islands	27.966667	-15.6	Repulldown on 3.2M snpset	Shotgun	..	0.479117	294038	151868	F	n/a (no relatives detected)	n/a (female)	n/a (female)	341.1	H2a	..	..	..	ds.minus	..	PASS	..
gun008_noUDG.SG	gun008	gun008	tooth	2017	RodriguezVarelaCurrentBiology2017	Direct (WARNING MISSING LAB CODE): IntCal20	1014	37	884-994 calCE (1116Â±26 BP)	..	CanaryIslands_Guanche.SG	Gran Canaria	Canary Islands	27.966667	-15.6	Repulldown on 3.2M snpset	Shotgun	..	0.306521	211526	108992	F	n/a (no relatives detected)	n/a (female)	n/a (female)	690.9	L3b1a	..	..	..	ds.minus	..	PASS	..
gun011_noUDG.SG	gun011	gun011	tooth	2017	RodriguezVarelaCurrentBiology2017	Direct (WARNING MISSING LAB CODE): IntCal20	1137	49	704-887 calCE (1216Â±27 BP)	..	CanaryIslands_Guanche.SG	Tenerife	Canary Islands	28.268611	-16.605556	Repulldown on 3.2M snpset	Shotgun	..	4.139562	1053821	544496	M	n/a (no relatives detected)	..	E1b1b1b1a1 E-M183	931.6	T2c1d2	..	..	..	ds.minus	..	PASS	..
gun012_noUDG.SG	gun012	gun012	tooth	2017	RodriguezVarelaCurrentBiology2017	Direct (WARNING MISSING LAB CODE): IntCal20	1324	18	593-660 calCE (1421Â±28 BP)	..	CanaryIslands_Guanche.SG	Tenerife	Canary Islands	28.268611	-16.605556	Repulldown on 3.2M snpset	Shotgun	..	0.548253	320699	164022	M	n/a (no relatives detected)	..	E1b1b1b1a1 E-M183	214.3	U6b1a	..	..	..	ds.minus	..	PASS	..
I26628	I26628	LON19; #270	tooth (molar)	2021	PattersonNature2021	Direct: IntCal20 marine calibrated; we don't have the mean and standard deviations from OxCal. The above date ranges have been calibrated using a mix of the IntCal20ï¿½ and Marine20ï¿½ calibration curves. Human bone collagen with a ___C value above -20ï¿½, accompanied by a raised ___N value, is taken to indicate a marine component in the diet. The percentage contribution of this marine component …	2549	100	756-416 calBCE (2457Â±29 BP, SUERC-96764)	adult	ChannelIslands_EIA	Channel Islands, Alderney, Longis Common	Channel Islands	49.721729	-2.177469	Repulldown on 3.2M snpset	1240K	1	0.25	214510	116848	F	n/a (no relatives detected)	n/a (female)	n/a (female)	85.27	H61	[0.971,0.992]	0.063	0.009	ds.half	S26628.Y1.E1.L1	PASS	..
I26630	I26630	LON19; #276	tooth (molar)	2021	PattersonNature2021	Direct: IntCal20	2483	101	749-403 calBCE (2425Â±29 BP, SUERC-96766)	juvenile	ChannelIslands_EIA	Channel Islands, Alderney, Longis Common	Channel Islands	49.721729	-2.177469	Repulldown on 3.2M snpset	1240K	1	0.016	16097	8756	M	n/a (no relatives detected)	..	..	70.22	H61	[0.977,0.994]	0.07	0.431	ds.half	S26630.Y1.E1.L1	PASS	..
I16430	I16430	TB 142; Skull 1	petrous	2021	PattersonNature2021	Direct: IntCal20	2084	58	337-52 calBCE (2118Â±24 BP, SUERC-96204)	..	ChannelIslands_IA	Channel Islands, Alderney, Longis Common	Channel Islands	49.721729	-2.177469	Repulldown on 3.2M snpset	1240K	1	0.390165	350480	190968	F	n/a (no relatives detected)	n/a (female)	n/a (female)	50.03	H61	[0.935,0.972]	0.142	0.016	ds.half	S16430.Y1.E1.L1	PASS	mtcontam=[0.935,0.972]
I16505	I16505	TB 145; 60	bone	2021	PattersonNature2021	Direct: IntCal20	2058	42	174-45 calBCE (2097Â±23 BP, SUERC-96202)	..	ChannelIslands_IA	Channel Islands, Alderney, Longis Common	Channel Islands	49.721729	-2.177469	Repulldown on 3.2M snpset	1240K	1	0.174135	181296	99974	F	n/a (no relatives detected)	n/a (female)	n/a (female)	50.45	H61	[0.984,0.999]	0.105	0.023122239	ds.half	S16505.Y1.E1.L1	PASS	..
I26629	I26629	LON19; #272	tooth (molar)	2021	PattersonNature2021	Direct: IntCal20 marine calibrated; we don't have the mean and standard deviations from OxCal so just assume a uniform distribution. The above date ranges have been calibrated using a mix of the IntCal20ï¿½ and Marine20ï¿½ calibration curves. Human bone collagen with a ___C value above -20ï¿½, accompanied by a raised ___N value, is taken to indicate a marine component in the diet. The percentage …	1990	75	170 calBCE - 90 calCE (2098Â±29 BP, SUERC-96765)	adult	ChannelIslands_LIA_LaTene	Channel Islands, Alderney, Longis Common	Channel Islands	49.721729	-2.177469	Repulldown on 3.2M snpset	1240K	1	0.125	118586	64871	F	n/a (no relatives detected)	n/a (female)	n/a (female)	72.36	U5a1b1	[0.974,0.992]	0.083	0.01	ds.half	S26629.Y1.E1.L1	PASS	..
I16425	I16425	TB 137; 65	tooth (molar)	2021	PattersonNature2021	Direct: IntCal20	4929	43	3083-2912 calBCE (4373Â±23 BP, SUERC-96207)	..	ChannelIslands_LN	Channel Islands, Guernsey, Vale, Le DÃ©hus	Channel Islands	49.497153	-2.506461	Repulldown on 3.2M snpset	1240K	1	0.626151	501384	274153	F	n/a (no relatives detected)	n/a (female)	n/a (female)	109.3	K1a4a1	[0.977,0.993]	0.08	0.009	ds.half	S16425.Y1.E1.L1	PASS	..
I16429	I16429	TB 141; 63	tooth (molar)	2021	PattersonNature2021	Direct: IntCal20	4935	47	3088-2914 calBCE (4381Â±23 BP, SUERC-96206)	..	ChannelIslands_LN	Channel Islands, Guernsey, Vale, Le DÃ©hus	Channel Islands	49.497153	-2.506461	Repulldown on 3.2M snpset	1240K	1	0.062322	70334	38586	M	n/a (no relatives detected)	I2	I2	28.15	K1	[0.917,0.964]	0.096	0.397	ds.half	S16429.Y1.E1.L1	PASS	mtcontam=[0.917,0.964]
I16438	I16438	TB 151; 61	tooth (molar)	2021	PattersonNature2021	Direct: IntCal20 marine calibrated; we don't have the mean and standard deviations from OxCal so assume a uniform distribution over the given range.	4384	77	2567-2301 calBCE (3987Â±23 BP, SUERC-96208, marine calibrated)	ChannelIslands_LN	ChannelIslands_LN	Channel Islands, Guernsey, Vale, Le DÃ©hus	Channel Islands	49.497153	-2.506461	Repulldown on 3.2M snpset	1240K	1	0.187418	196535	107127	M	n/a (no relatives detected)	I-L623	I2a1b1a2b2	27.19	J1c8	[0.937,0.974]	0.11	0.404	ds.half	S16438.Y1.E1.L1	PASS	mtcontam=[0.937,0.974]
I16437	I16437	TB 150; 101	tooth (molar)	2021	PattersonNature2021	Direct: IntCal20; R_combine (WARNING marine corrected from SUERC-96213 certificate is 4237-3988 BCE but would need to repeat this after R_combine)	6091	59	4241-4050 calBCE (5315Â±21 BP) [R_combine: (5336Â±24 BP, SUERC-96213); (5263Â±38 BP, OxA-12542)]	ChannelIslands_MN	ChannelIslands_MN	Channel Islands, Guernsey, Vale, Le DÃ©hus	Channel Islands	49.497153	-2.506461	Repulldown on 3.2M snpset	1240K	1	0.161398	171083	93644	F	n/a (no relatives detected)	n/a (female)	n/a (female)	55.82	K1b1a1	[0.968,0.985]	0.068	0.018	ds.half	S16437.Y1.E1.L1	PASS	..
I16444	I16444	TB 182; 97	tooth (molar)	2021	PattersonNature2021	Direct: IntCal20 marine calibrated; we don't have the mean and standard deviations from OxCal so assume a uniform distribution over the given range.	6048	75	4228-3968 calBCE (5304Â±24 BP, SUERC-96212, marine calibrated)	ChannelIslands_MN	ChannelIslands_MN	Channel Islands, Guernsey, Vale, Le DÃ©hus	Channel Islands	49.497153	-2.506461	Repulldown on 3.2M snpset	1240K	1	1.378166	718752	392815	M	Channel Islands, Guernsey, Dehus Family A (2 members) (I16427 and I16444 are 2nd or 3rd degree relatives)	I-M423	I2a1a2	177.2	J1c1b1	[0.975,0.993]	0.086	0.404	ds.half	S16444.Y1.E1.L1	PASS	Xcontam=[0.009,0.019]
Ker1_noUDG.SG	Ker1	KER_1	petrous	2018	VeeramahPNAS2018	Direct (WARNING MISSING LAB CODE): IntCal20	1604	47	255-413 calCE (1709Â±23 BP)	..	Crimea_Pantikapaion.SG	Crimea, Kerch, Pantikapaion, Mithridates hill	Crimea	45.35059	36.468348	Repulldown on 3.2M snpset	Shotgun	..	0.3681	351401	183426	M	n/a (no relatives detected)	..	..	..	HV9a	..	..	..	ds.minus	LM7_5S,mt; LBC11_1mt; LBC11_2; LBC11_12; LBC16_10mt; LBC16_11t; LBC17_8mt	PASS	..
I18712	I18712	3772; Velika Gomila T. 1 Gr.1	petrous (CBD)	2022	LazaridisAlpaslanRoodenbergScience2022	Context: Archaeological - Period	3600	491	2500-800 BCE	adult; 45+ yrs.	Croatia_BA	D. Ostrvica-PasiÄine	Croatia	43.45783	16.74911	Repulldown on 3.2M snpset	1240K	1	1.2227	589109	322971	M	n/a (no relatives detected)	..	..	166.4	H1u	[0.975,0.994]	0.117	0.434733199	ds.half	S18712.Y1.E1.L1	PASS	..
I18748	I18748	3822; T. 3 Gr. 1	petrous	2022	LazaridisAlpaslanRoodenbergScience2022	Context: Archaeological - Period	3700	87	1900-1600 BCE	adult	Croatia_BA	Bogomolje, 1981	Croatia	43.130852	16.997339	Repulldown on 3.2M snpset	1240K	1	1.010165	534609	291463	M	n/a (no relatives detected)	..	..	97.78	X2k	[0.980,0.997]	0.135	0.429823716	ds.half	S18748.Y1.E1.L1	PASS	..
R3542.SG	R3542	BELI MANASTIR - POPOVA ZEMLJA; G 22; left temporal	temporal (left)	2022	AntoniobioRxiv2022	Direct: IntCal20	1616	45	255-405 calCE (1720Â±15 BP, UCIAMS-237562)	subadult; 9-12 yrs.	Croatia_BeliManastir_Roman.SG	Baranja region, Beli Manastir	Croatia	45.7729	18.6108	Native Pulldown on 3.2M snpset	Shotgun	..	..	630003	327378	M	..	..	..	..	..	..	..	..	ds.half	..	PASS	..
I20502	I20502	P6575; SJ 939, U-639/2	petrous	2022	LazaridisAlpaslanRoodenbergScience2022	Context: Archaeological - Period	5950	577	5000-3000 BCE	adult; 30-35 yrs.	Croatia_C	Dakovo - Franjevac, 2007	Croatia	45.312965	18.402813	Repulldown on 3.2M snpset	1240K	1	2.548	774410	415475	M	n/a (no relatives detected)	..	..	217.9	H5a+152	[0.939,0.971]	0.225	0.434	ss.half	S20502.Y1.E1.L1	PASS	Xcontam=[0.005, 0.011], mtcontam=[0.939,0.971]
I10045	I10045	P8U8A (mass burial)	petrous	..	NovakPLoSOne2021	Context: Date(s) from same site (I10293, I10052, I10272)	6050	115	4300-3900 BCE	..	Croatia_C_Lasinja	PotoÄani	Croatia	45.4482	17.6388	Repulldown on 3.2M snpset	1240K	1	2.601991	804710	437033	M	Croatia, Poto_ani Family D (4 members) (I10068-I10070-I10074 have a father-daughter1-daughter2 relationship; I10045 has a 2d or 3d relationship to I10068-I10070-I10074)	..	..	162	H13b1+200	[0.978,0.99]	0.141	0.42	ds.half	S10045.E1.L1	PASS	..
I10046	I10046	P5U2-7 (mass burial) | P8L4 (mass burial)	petrous	..	NovakPLoSOne2021	Context: Date(s) from same site (I10293, I10052, I10272)	6050	115	4300-3900 BCE	..	Croatia_C_Lasinja	PotoÄani	Croatia	45.4482	17.6388	Repulldown on 3.2M snpset	1240K	2	1.958883	672605	360270	M	n/a (no relatives detected)	..	..	..	N1a1a1a3	..	..	..	ds.half,ds.half	S10046.E1.L1,S10073.E1.L2	PASS	..
I10047	I10047	P8L1 (mass burial)	petrous	..	NovakPLoSOne2021	Context: Date(s) from same site (I10293, I10052, I10272)	6050	115	4300-3900 BCE	..	Croatia_C_Lasinja	PotoÄani	Croatia	45.4482	17.6388	Repulldown on 3.2M snpset	1240K	1	2.128277	752618	408916	M	n/a (no relatives detected)	..	..	178	U2+152	[0.996,1]	0.138	0.425	ds.half	S10047.E1.L1	PASS	..
I10048	I10048	P8L1-2 (mass burial)	petrous	..	NovakPLoSOne2021	Context: Date(s) from same site (I10293, I10052, I10272)	6050	115	4300-3900 BCE	..	Croatia_C_Lasinja	PotoÄani	Croatia	45.4482	17.6388	Repulldown on 3.2M snpset	1240K	1	2.686882	789757	428766	M	n/a (no relatives detected)	..	..	232	U5b2c	[0.987,0.996]	0.129	0.421	ds.half	S10048.E1.L1	PASS	..
I10049	I10049	P8L1-3 (mass burial)	petrous	..	NovakPLoSOne2021	Context: Date(s) from same site (I10293, I10052, I10272)	6050	115	4300-3900 BCE	..	Croatia_C_Lasinja	PotoÄani	Croatia	45.4482	17.6388	Repulldown on 3.2M snpset	1240K	1	3.692851	820132	445181	M	n/a (no relatives detected)	..	..	195	U2+152	[0.977,0.988]	0.116	0.419	ds.half	S10049.E1.L1	PASS	Xcontam=[0.005,0.01]
I10050	I10050	P8L10-2 (mass burial)	petrous	..	NovakPLoSOne2021	Context: Date(s) from same site (I10293, I10052, I10272)	6050	115	4300-3900 BCE	..	Croatia_C_Lasinja	PotoÄani	Croatia	45.4482	17.6388	Repulldown on 3.2M snpset	1240K	1	0.852366	521320	276569	F	n/a (no relatives detected)	n/a (female)	n/a (female)	197	T2b	[0.981,0.991]	0.112	0.015	ds.half	S10050.E1.L2	PASS	..
I10052	I10052	P8L10-4 (mass burial)	petrous	..	NovakPLoSOne2021	Direct: IntCal20	6095	61	4246-4052 calBCE (5325Â±20 BP, UCIAMS-140250)	..	Croatia_C_Lasinja	PotoÄani	Croatia	45.4482	17.6388	Repulldown on 3.2M snpset	1240K	1	0.156191	164394	89504	F	n/a (no relatives detected)	n/a (female)	n/a (female)	34.2	U5b1d1	[0.976,0.99]	0.097	0.01	ds.half	S10052.E1.L1	PASS	..
I10053	I10053	P8L11 (mass burial)	petrous	..	NovakPLoSOne2021	Context: Date(s) from same site (I10293, I10052, I10272)	6050	115	4300-3900 BCE	..	Croatia_C_Lasinja	PotoÄani	Croatia	45.4482	17.6388	Repulldown on 3.2M snpset	1240K	1	1.517102	622345	340852	M	n/a (no relatives detected)	..	..	69.4	H5b	[0.982,0.996]	0.154	0.435	ds.half	S10053.E1.L1	PASS	Xcontam=[0.007,0.016]
I10054	I10054	P8L12-2 (mass burial) | P8U12 (mass burial)	petrous	..	NovakPLoSOne2021	Context: Date(s) from same site (I10293, I10052, I10272)	6050	115	4300-3900 BCE	..	Croatia_C_Lasinja	PotoÄani	Croatia	45.4482	17.6388	Repulldown on 3.2M snpset	1240K	2	3.390887	827663	451193	M	Croatia, Poto_ani Family C (2 members) (I10054-I11065 have a 2d or 3d relationship)	..	..	..	H	..	..	..	ds.half,ds.half	S10054.E1.L1,S10300.E1.L1	PASS	..
I10056	I10056	P8L14-2 (mass burial)	petrous	..	NovakPLoSOne2021	Context: Date(s) from same site (I10293, I10052, I10272)	6050	115	4300-3900 BCE	..	Croatia_C_Lasinja	PotoÄani	Croatia	45.4482	17.6388	Repulldown on 3.2M snpset	1240K	1	2.078442	708311	388466	F	n/a (no relatives detected)	n/a (female)	n/a (female)	212	K1a3a	[0.994,0.999]	0.129	0.013	ds.half	S10056.E1.L1	PASS	..
I10057	I10057	P8L2-4 (mass burial)	petrous	..	NovakPLoSOne2021	Context: Date(s) from same site (I10293, I10052, I10272)	6050	115	4300-3900 BCE	..	Croatia_C_Lasinja	PotoÄani	Croatia	45.4482	17.6388	Repulldown on 3.2M snpset	1240K	1	2.881658	757554	415553	F	n/a (no relatives detected)	n/a (female)	n/a (female)	226	H7	[0.99,0.998]	0.115	0.013	ds.half	S10057.E1.L1	PASS	..
I10062	I10062	P8L12 (mass burial)	petrous	..	NovakPLoSOne2021	Context: Date(s) from same site (I10293, I10052, I10272)	6050	115	4300-3900 BCE	..	Croatia_C_Lasinja	PotoÄani	Croatia	45.4482	17.6388	Repulldown on 3.2M snpset	1240K	1	2.810002	762553	417911	M	n/a (no relatives detected)	..	..	192	H+16311	[0.987,0.996]	0.125	0.423	ds.half	S10062.E1.L1	PASS	..
I10063	I10063	P8L12-3 (mass burial)	petrous	..	NovakPLoSOne2021	Context: Date(s) from same site (I10293, I10052, I10272)	6050	115	4300-3900 BCE	..	Croatia_C_Lasinja	PotoÄani	Croatia	45.4482	17.6388	Repulldown on 3.2M snpset	1240K	1	2.783657	740935	407006	M	n/a (no relatives detected)	..	..	304	H	[0.988,0.998]	0.127	0.424	ds.half	S10063.E1.L1	PASS	..
I10064	I10064	P8L14 (mass burial)	petrous	..	NovakPLoSOne2021	Context: Date(s) from same site (I10293, I10052, I10272)	6050	115	4300-3900 BCE	..	Croatia_C_Lasinja	PotoÄani	Croatia	45.4482	17.6388	Repulldown on 3.2M snpset	1240K	1	1.644708	641384	352009	F	n/a (no relatives detected)	n/a (female)	n/a (female)	154	J1	[0.982,0.993]	0.123	0.011	ds.half	S10064.E1.L1	PASS	..
I10065	I10065	P8L16 (mass burial)	petrous	..	NovakPLoSOne2021	Context: Date(s) from same site (I10293, I10052, I10272)	6050	115	4300-3900 BCE	..	Croatia_C_Lasinja	PotoÄani	Croatia	45.4482	17.6388	Repulldown on 3.2M snpset	1240K	1	2.939676	769062	421240	F	Croatia, Poto_ani Family C (2 members) (I10054-I11065 have a 2d or 3d relationship)	n/a (female)	n/a (female)	287	H42	[0.983,0.994]	0.117	0.013	ds.half	S10065.E1.L1	PASS	..
I10069	I10069	P8L2-3 (mass burial)	petrous	..	NovakPLoSOne2021	Context: Date(s) from same site (I10293, I10052, I10272)	6050	115	4300-3900 BCE	..	Croatia_C_Lasinja	PotoÄani	Croatia	45.4482	17.6388	Repulldown on 3.2M snpset	1240K	1	2.740523	744312	408812	F	n/a (no relatives detected)	n/a (female)	n/a (female)	183	T2	[0.99,0.997]	0.131	0.01	ds.half	S10069.E1.L1	PASS	..
I10070	I10070	P8L3 (mass burial) | P8U22 (mass burial)	petrous	..	NovakPLoSOne2021	Context: Date(s) from same site (I10293, I10052, I10272)	6050	115	4300-3900 BCE	..	Croatia_C_Lasinja	PotoÄani	Croatia	45.4482	17.6388	Repulldown on 3.2M snpset	1240K	2	3.781193	825996	450470	F	Croatia, Poto_ani Family D (4 members) (I10068-I10070-I10074 have a father-daughter1-daughter2 relationship; I10045 has a 2d or 3d relationship to I10068-I10070-I10074)	n/a (female)	n/a (female)	76.115336	U2e1'2'3	[0.989,0.998]	..	..	ds.half,ds.half	S10070.E1.L1,S10304.E1.L1	PASS	..
I10071	I10071	P8L3-2 (mass burial)	petrous	..	NovakPLoSOne2021	Context: Date(s) from same site (I10293, I10052, I10272)	6050	115	4300-3900 BCE	..	Croatia_C_Lasinja	PotoÄani	Croatia	45.4482	17.6388	Repulldown on 3.2M snpset	1240K	1	0.542921	386023	208285	F	n/a (no relatives detected)	n/a (female)	n/a (female)	26.7	H26	[0.985,1]	0.14	0.012	ds.half	S10071.E1.L1	PASS	..
I10072	I10072	P8L3-3 (mass burial)	petrous	..	NovakPLoSOne2021	Context: Date(s) from same site (I10293, I10052, I10272)	6050	115	4300-3900 BCE	..	Croatia_C_Lasinja	PotoÄani	Croatia	45.4482	17.6388	Repulldown on 3.2M snpset	1240K	1	2.963761	772906	422854	M	n/a (no relatives detected)	..	..	165	N1a1a	[0.975,0.987]	0.122	0.424	ds.half	S10072.E1.L1	PASS	..
I10271	I10271	P8L5-3 (mass burial)	petrous	..	NovakPLoSOne2021	Context: Date(s) from same site (I10293, I10052, I10272)	6050	115	4300-3900 BCE	..	Croatia_C_Lasinja	PotoÄani	Croatia	45.4482	17.6388	Repulldown on 3.2M snpset	1240K	1	1.515718	624283	332650	M	n/a (no relatives detected)	..	..	331	T2b	[0.994,0.999]	0.127	0.434	ds.half	S10271.E1.L1	PASS	..
I10272	I10272	P8L5-4 (mass burial)	petrous	..	NovakPLoSOne2021	Direct: IntCal20	6023	76	4230-3967 calBCE (5240Â±40 BP, Beta-233122)	..	Croatia_C_Lasinja	PotoÄani	Croatia	45.4482	17.6388	Repulldown on 3.2M snpset	1240K	1	0.323162	277642	142768	F	n/a (no relatives detected)	n/a (female)	n/a (female)	42.3	T2	[0.974,0.987]	0.162	0.014	ds.half	S10272.E1.L1	PASS	..
I10273	I10273	P8L6 (mass burial)	petrous	..	NovakPLoSOne2021	Context: Date(s) from same site (I10293, I10052, I10272)	6050	115	4300-3900 BCE	..	Croatia_C_Lasinja	PotoÄani	Croatia	45.4482	17.6388	Repulldown on 3.2M snpset	1240K	1	1.578092	623965	332972	F	n/a (no relatives detected)	n/a (female)	n/a (female)	423	N1a1a1a2	[0.993,0.998]	0.128	0.012	ds.half	S10273.E1.L1	PASS	..
I10274	I10274	P8L6-2 (mass burial) | P8U15 (mass burial)	petrous	..	NovakPLoSOne2021	Context: Date(s) from same site (I10293, I10052, I10272)	6050	115	4300-3900 BCE	..	Croatia_C_Lasinja	PotoÄani	Croatia	45.4482	17.6388	Repulldown on 3.2M snpset	1240K	2	0.135602	139006	72036	M	n/a (no relatives detected)	..	..	607.775907	T1a1	[0.993,1]	..	..	ds.half,ds.half	S10274.E1.L1,S10301.E1.L1	PASS	..
I10275	I10275	P8L7 (mass burial)	petrous	..	NovakPLoSOne2021	Context: Date(s) from same site (I10293, I10052, I10272)	6050	115	4300-3900 BCE	..	Croatia_C_Lasinja	PotoÄani	Croatia	45.4482	17.6388	Repulldown on 3.2M snpset	1240K	1	0.088848	94061	47115	F	n/a (no relatives detected)	n/a (female)	n/a (female)	..	..	..	0.14	0.017	ds.half	S10275.E1.L1	PASS	..
I10291	I10291	P8L7-2 (mass burial)	petrous	..	NovakPLoSOne2021	Context: Date(s) from same site (I10293, I10052, I10272)	6050	115	4300-3900 BCE	..	Croatia_C_Lasinja	PotoÄani	Croatia	45.4482	17.6388	Repulldown on 3.2M snpset	1240K	1	0.246389	233140	125163	F	n/a (no relatives detected)	n/a (female)	n/a (female)	25.2	T2b	[0.975,0.994]	0.146	0.014	ds.half	S10291.E1.L1	PASS	..
I10293	I10293	P8L8-2 (mass burial)	petrous	..	NovakPLoSOne2021	Direct: IntCal20	6093	70	4315-3997 calBCE (5310Â±40 BP, Beta-233123)	..	Croatia_C_Lasinja	PotoÄani	Croatia	45.4482	17.6388	Repulldown on 3.2M snpset	1240K	1	2.418549	784486	426384	F	Croatia, Poto_ani Family A (2 members) (I10067-I10293 have a 1d relationship)	n/a (female)	n/a (female)	139	H4a1	[0.985,0.993]	0.121	0.011	ds.half	S10293.E1.L1	PASS	..
I10294	I10294	P8L8-3 (mass burial) | P8L9-2 (mass burial)	petrous	..	NovakPLoSOne2021	Context: Date(s) from same site (I10293, I10052, I10272)	6050	115	4300-3900 BCE	..	Croatia_C_Lasinja	PotoÄani	Croatia	45.4482	17.6388	Repulldown on 3.2M snpset	1240K	2	3.586881	858333	466261	M	Croatia, Poto_ani Family B (2 members) (I10061-10294 have a father-son relationship)	..	..	..	H	..	..	..	ds.half,ds.half	S10294.E1.L1,S10296.E1.L1	PASS	..
I10295	I10295	P8L9 (mass burial)	petrous	..	NovakPLoSOne2021	Context: Date(s) from same site (I10293, I10052, I10272)	6050	115	4300-3900 BCE	..	Croatia_C_Lasinja	PotoÄani	Croatia	45.4482	17.6388	Repulldown on 3.2M snpset	1240K	1	0.016086	18639	9808	M	n/a (no relatives detected)	..	..	1.92	n/a (<2x)	n/a (<2x)	0.052	0.387	ds.half	S10295.E1.L1	PASS	..
I10297	I10297	P8U11 (mass burial) | P8U11-13 (mass burial)	petrous	..	NovakPLoSOne2021	Context: Date(s) from same site (I10293, I10052, I10272)	6050	115	4300-3900 BCE	..	Croatia_C_Lasinja	PotoÄani	Croatia	45.4482	17.6388	Repulldown on 3.2M snpset	1240K	2	5.145135	895998	485878	F	n/a (no relatives detected)	n/a (female)	n/a (female)	..	X2b	..	..	..	ds.half,ds.half	S10297.E1.L1,S10298.E1.L1	PASS	..
I10299	I10299	P8U11-2 (mass burial)	petrous	..	NovakPLoSOne2021	Context: Date(s) from same site (I10293, I10052, I10272)	6050	115	4300-3900 BCE	..	Croatia_C_Lasinja	PotoÄani	Croatia	45.4482	17.6388	Repulldown on 3.2M snpset	1240K	1	0.87458	561151	303256	F	n/a (no relatives detected)	n/a (female)	n/a (female)	75.4	K1a4a1	[0.981,0.992]	0.171	0.01	ds.half	S10299.E1.L1	PASS	..
I10303	I10303	P8U19/3 (mass burial)	petrous	..	NovakPLoSOne2021	Context: Date(s) from same site (I10293, I10052, I10272)	6050	115	4300-3900 BCE	..	Croatia_C_Lasinja	PotoÄani	Croatia	45.4482	17.6388	Repulldown on 3.2M snpset	1240K	1	1.217376	681530	367875	F	n/a (no relatives detected)	n/a (female)	n/a (female)	193	N1a1a	[0.987,0.996]	0.084	0.009	ds.half	S10303.E1.L1	PASS	..
I10074	I10074	P8L5-1 (mass burial)	petrous	..	NovakPLoSOne2021	Context: Date(s) from same site (I10293, I10052, I10272)	6050	115	4300-3900 BCE	..	Croatia_C_Lasinja_daughter.I10068.sister.I10070	PotoÄani	Croatia	45.4482	17.6388	Repulldown on 3.2M snpset	1240K	1	0.039628	44537	23390	F	Croatia, Poto_ani Family D (4 members) (I10068-I10070-I10074 have a father-daughter1-daughter2 relationship; I10045 has a 2d or 3d relationship to I10068-I10070-I10074)	n/a (female)	n/a (female)	6.31	K1a3a	[0.838,0.911]	0.044	0.007	ds.half	S10074.E1.L1	PASS	damage.ss.half=0.044, mtcontam=[0.838,0.911], manual inspection of mtDNA finds only 2 discordant alleles out of 86 (2.3% contamination)
I10068	I10068	P8L2-2 (mass burial)	petrous	..	NovakPLoSOne2021	Context: Date(s) from same site (I10293, I10052, I10272)	6050	115	4300-3900 BCE	..	Croatia_C_Lasinja_father.I10070.I10074	PotoÄani	Croatia	45.4482	17.6388	Repulldown on 3.2M snpset	1240K	1	3.046116	788697	432092	M	Croatia, Poto_ani Family D (4 members) (I10068-I10070-I10074 have a father-daughter1-daughter2 relationship; I10045 has a 2d or 3d relationship to I10068-I10070-I10074)	..	..	179	T1a2	[0.992,0.998]	0.121	0.423	ds.half	S10068.E1.L1	PASS	..
I10061	I10061	P8L11-2 (mass burial)	petrous	..	NovakPLoSOne2021	Context: Date(s) from same site (I10293, I10052, I10272)	6050	115	4300-3900 BCE	..	Croatia_C_Lasinja_father.I10294	PotoÄani	Croatia	45.4482	17.6388	Repulldown on 3.2M snpset	1240K	1	1.564201	683405	374239	M	Croatia, Poto_ani Family B (2 members) (I10061-10294 have a father-son relationship)	..	..	164	H5	[0.988,0.997]	0.124	0.425	ds.half	S10061.E1.L1	PASS	..
R3665.SG	R3665	TROGIR; DRAGULIN; 2016; G 17; pars petrose	petrous	2022	AntoniobioRxiv2022	Direct: IntCal20	1780	28	124-217 calCE (1875Â±15 BP, UCIAMS-237592)	infant; 0-2 mo.	Croatia_Dragulin_Roman.SG	Trogir, Dragulin	Croatia	43.524984	16.252825	Native Pulldown on 3.2M snpset	Shotgun	..	..	418425	222608	M	..	..	..	..	..	..	..	..	ds.half	..	PASS	..
I23904	I23904	P7730 (G 17)	petrous	2021	PattersonNature2021	Direct: IntCal20	2642	75	789-568 calBCE (2535Â±15 BP, UCIAMS-169836)	..	Croatia_EIA	Smiljan	Croatia	44.555384	15.310516	Repulldown on 3.2M snpset	1240K	1	4.367	807776	447098	F	n/a (no relatives detected)	n/a (female)	n/a (female)	101.4	T2b	[0.978,0.994]	0.081	0.012	ds.half	S23904.Y1.E1.L1	PASS	..
I23911	I23911	P7737 (G 6)	petrous	2021	PattersonNature2021	Direct: IntCal20	2765	17	891-797 calBCE (2660Â±15 BP, UCIAMS-169832)	..	Croatia_EIA	Smiljan	Croatia	44.555384	15.310516	Repulldown on 3.2M snpset	1240K	1	3.229	802764	442168	M	n/a (no relatives detected)	..	..	113.9	T2a1a	[0.996,1.000]	0.133	0.431	ds.half	S23911.Y1.E1.L1	PASS	..
I23995	I23995	P7787 (G 9A)	petrous	2021	PattersonNature2021	Direct: IntCal20	2729	34	810-675 calBCE (2585Â±25 BP, UCIAMS-169833)	..	Croatia_EIA	Smiljan	Croatia	44.555384	15.310516	Repulldown on 3.2M snpset	1240K	1	4.685	793384	438646	M	n/a (no relatives detected)	..	..	183.1	H3b	[0.991,1.000]	0.141	0.439	ds.half	S23995.Y1.E1.L1	PASS	..
I23996	I23996	P7788 (G 9)	petrous	2021	PattersonNature2021	Direct: IntCal20	2744	8	809-779 calBCE (2610Â±20 BP, UCIAMS-172395)	..	Croatia_EIA	Smiljan	Croatia	44.555384	15.310516	Repulldown on 3.2M snpset	1240K	1	4.336	752396	415802	F	n/a (no relatives detected)	n/a (female)	n/a (female)	131.7	H3b	[0.972,0.994]	0.109	0.018	ds.half	S23996.Y1.E1.L1	PASS	..
I24638	I24638	P8322 (G 16, G 16)	petrous	2021	PattersonNature2021	Direct: IntCal20	2658	77	795-567 calBCE (2545Â±20 BP, UCIAMS-169835)	..	Croatia_EIA	Smiljan	Croatia	44.555384	15.310516	Repulldown on 3.2M snpset	1240K	1	3.427	779342	430350	M	n/a (no relatives detected)	..	..	196.6	U5a1g	[0.977,0.994]	0.088	0.431	ds.half	S24638.Y1.E1.L1	PASS	..
I24639	I24639	P8323 (G 15, G 15)	petrous	2021	PattersonNature2021	Direct: IntCal20	2658	77	795-567 calBCE (2545Â±20 BP, UCIAMS-172396)	..	Croatia_EIA	Smiljan	Croatia	44.555384	15.310516	Repulldown on 3.2M snpset	1240K	1	6.469	787553	435941	M	n/a (no relatives detected)	..	..	175.6	H1	[0.983,0.999]	0.117	0.457	ds.half	S24639.Y1.E1.L1	PASS	..
I24879	I24879	P8440 (G 3)	petrous	2021	PattersonNature2021	Direct: IntCal20	2599	67	774-549 calBCE (2510Â±15 BP, UCIAMS-135086)	..	Croatia_EIA	Skradnik-Sultanov grob	Croatia	45.21455	15.315809	Repulldown on 3.2M snpset	1240K	1	4.741	807701	445997	F	n/a (no relatives detected)	n/a (female)	n/a (female)	127.8	H5	[0.989,1.000]	0.112	0.015	ds.half	S24879.Y1.E1.L1	PASS	..
I24882	I24882	P8443 (G 3)	petrous	2021	PattersonNature2021	Direct: IntCal20	2599	67	774-549 calBCE (2510Â±15 BP, UCIAMS-179777)	..	Croatia_EIA	Mala Metaljka	Croatia	45.173585	16.124298	Repulldown on 3.2M snpset	1240K	1	5.431	817578	451241	M	n/a (no relatives detected)	..	..	152.1	H	[0.989,1.000]	0.112	0.438	ds.half	S24882.Y1.E1.L1	PASS	..
I5723	I5723	CRO1; Grob 1; Sonda 1	petrous	2022	LazaridisAlpaslanRoodenbergScience2022	Direct: IntCal20	2374	33	514-391 calBCE (2365Â±20 BP, PSUAMS-3179)	..	Croatia_EIA	Sv. KriÅ¾ BrdoveÄki	Croatia	45.900833	15.700288	Repulldown on 3.2M snpset	1240K	1	5.222	701019	383737	M	n/a (no relatives detected)	..	..	164.354216	HV1a'b'c	[0.973,0.99]	0.104	..	ds.half	S5723.E1.L1	PASS	..
I5724	I5724	CRO2; Grob 3; Sonda D	petrous	2022	LazaridisAlpaslanRoodenbergScience2022	Direct: IntCal20	2232	53	382-206 calBCE (2235Â±20 BP, PSUAMS-3094)	..	Croatia_EIA	Sv. KriÅ¾ BrdoveÄki	Croatia	45.900833	15.700288	Repulldown on 3.2M snpset	1240K	1	4.873	675235	369736	M	n/a (no relatives detected)	..	..	172.828294	U5b1d1a	[0.972,0.989]	0.09	..	ds.half	S5724.E1.L1	PASS	..
I5725	I5725	CRO3; Grob 6	petrous	2022	LazaridisAlpaslanRoodenbergScience2022	Direct: IntCal20	2554	99	752-417 calBCE (2455Â±20 BP, PSUAMS-2867)	adult	Croatia_EIA	Sv. KriÅ¾ BrdoveÄki	Croatia	45.900833	15.700288	Repulldown on 3.2M snpset	1240K	1	5.296	623346	340856	M	n/a (no relatives detected)	..	..	144.406482	H+195	[0.977,0.995]	0.118	..	ds.half	S5725.E1.L1	PASS	..
I5726	I5726	CRO4; Grob 9; Sonda 1	petrous	2022	LazaridisAlpaslanRoodenbergScience2022	Direct: IntCal20	2407	49	538-399 calBCE (2390Â±20 BP, PSUAMS-2868)	..	Croatia_EIA	Sv. KriÅ¾ BrdoveÄki	Croatia	45.900833	15.700288	Repulldown on 3.2M snpset	1240K	1	4.935	622601	340181	F	n/a (no relatives detected)	n/a (female)	n/a (female)	148.654837	T1a2a	[0.989,0.998]	0.126	..	ds.half	S5726.E1.L1	PASS	..
I5727	I5727	CRO5; Grob 10; Sonda 1	petrous	2022	LazaridisAlpaslanRoodenbergScience2022	Direct: IntCal20	2586	77	765-489 calBCE (2475Â±20 BP, PSUAMS-2869)	..	Croatia_EIA	Sv. KriÅ¾ BrdoveÄki	Croatia	45.900833	15.700288	Repulldown on 3.2M snpset	1240K	1	5.344	614761	336031	F	n/a (no relatives detected)	n/a (female)	n/a (female)	182.68948	J1c2	[0.982,0.998]	0.129	..	ds.half	S5727.E1.L1	PASS	..
I5728	I5728	CRO6; Grob 11	petrous	2022	LazaridisAlpaslanRoodenbergScience2022	Direct: IntCal20	2224	48	361-200 calBCE (2210Â±15 BP, PSUAMS-2870)	..	Croatia_EIA	Sv. KriÅ¾ BrdoveÄki	Croatia	45.900833	15.700288	Repulldown on 3.2M snpset	1240K	1	4.897	619639	338612	F	n/a (no relatives detected)	n/a (female)	n/a (female)	135.876456	T1a5	[0.988,0.998]	0.129	..	ds.half	S5728.E1.L1	PASS	..
I5729	I5729	CRO7; 1960	petrous	2022	LazaridisAlpaslanRoodenbergScience2022	Direct: IntCal20	2920	41	1051-901 calBCE (2819Â±28 BP, SUERC-69419)	..	Croatia_EIA	Sv Petar Ludbreski	Croatia	46.255979	16.692342	Repulldown on 3.2M snpset	1240K	1	5.052	641717	350635	M	n/a (no relatives detected)	..	..	153.420907	V	[0.971,0.993]	0.112	..	ds.half	S5729.E1.L1	PASS	..
I3313	I3313	JAZ1 (JAZ '09, trench D, Gr 01)	petrous	2018	MathiesonNature2018	Direct: IntCal20	2722	39	805-597 calBCE (2570Â±20 BP, PSUAMS-1831)	adult	Croatia_EIA_mother.I26742	Jazinka Cave	Croatia	43.894	15.977	Repulldown on 3.2M snpset	1240K	1	4.612	795860	435604	F	Jazinka Cave Family A (2 members) (mother-son: I3313-I26742)	n/a (female)	n/a (female)	635	HV0e	[0.989,0.998]	0.086	0.012	ds.half	S3313.E1.L1	PASS	..
I5071	I5071	KG1 (S5, BN457, G2 (adult))	petrous	2018	MathiesonNature2018	Direct: IntCal20	7582	30	5708-5566 calBCE (6720Â±20 BP, UCIAMS-174934)	adult	Croatia_EN_Impressa	Kargadur	Croatia	43.35141	16.461788	Repulldown on 3.2M snpset	1240K	1	0.66	495848	262169	F	Croatia, Kargadur Family A (2 members) (I5072-I5071 have a 2d or 3d relationship)	n/a (female)	n/a (female)	92.3	H5a	[0.994,1.000]	0.199	0.012	ds.half	S5071.E1.L1	PASS	..
I5072	I5072	KG2 (S5, BN457, G2 (subadult))	petrous	2018	MathiesonNature2018	Direct: IntCal20	7545	27	5657-5558 calBCE (6685Â±20 BP, UCIAMS-174935)	..	Croatia_EN_Impressa	Kargadur	Croatia	43.35141	16.461788	Repulldown on 3.2M snpset	1240K	1	1.028	629427	332940	M	Croatia, Kargadur Family A (2 members) (I5072-I5071 have a 2d or 3d relationship)	..	..	230	H7c	[0.990,0.998]	0.199	0.436	ds.half	S5072.E1.L1	PASS	..
JAG34_noUDG.SG	JAG34	SU1277 U329_330_649	Petrous	2021	FreilichPinhasiScientificReports2021	Direct: IntCal20	3715	59	1876-1687 calBCE (3445Â±20 BP, UCIAMS-233509;PSU-6011)	11-13 yrs	Croatia_Jagodnjak_MBA.SG	Osijek, Jagodnjak-Krcevine	Croatia	45.687	18.506	Native Pulldown on 3.2M snpset	Shotgun	..	..	895881	466420	M	Osijek, Jagodnjak-Krcevine Family A (2 Members) (2d: JAG34-JAG58)	..	G2a2a1a2a2a1~-Z31430	206.0228	K2a	..	0.18	..	ds.minus	..	PASS	..
JAG58_noUDG.SG	JAG58	SU1808 U456	Petrous	2021	FreilichPinhasiScientificReports2021	Context: Archaeology - Period	3650	58	1800-1600 BCE	40-50 yrs	Croatia_Jagodnjak_MBA.SG	Osijek, Jagodnjak-Krcevine	Croatia	45.687	18.506	Native Pulldown on 3.2M snpset	Shotgun	..	..	733958	382254	M	Osijek, Jagodnjak-Krcevine Family A (2 Members) (2d: JAG34-JAG58)	..	G2a2a1a2a2a1~-Z31430	156.3657	T2b11	..	0.21	..	ds.minus	..	PASS	..
JAG78_noUDG.SG	JAG78	SU6121 U2166	Petrous	2021	FreilichPinhasiScientificReports2021	Context: Archaeology - Period	3650	58	1800-1600 BCE	38-48 yrs	Croatia_Jagodnjak_MBA.SG	Osijek, Jagodnjak-Krcevine	Croatia	45.687	18.506	Native Pulldown on 3.2M snpset	Shotgun	..	..	898376	469313	M	n/a (no relatives detected)	..	G2a2a1a2a2a1~-Z31430	194.483	U5b1b1a	..	0.18	..	ds.minus	..	PASS	..
JAG82_noUDG.SG	JAG82	SU6190 U2153	Petrous	2021	FreilichPinhasiScientificReports2021	Context: Archaeology - Period	3650	58	1800-1600 BCE	3-4 yrs	Croatia_Jagodnjak_MBA.SG	Osijek, Jagodnjak-Krcevine	Croatia	45.687	18.506	Native Pulldown on 3.2M snpset	Shotgun	..	..	843839	438902	M	n/a (no relatives detected)	..	G2a2a1-PF3148	193.7492	U2e1a1	..	0.19	..	ds.minus	..	PASS	..
JAG85_noUDG.SG	JAG85	SU6189 U2286	Petrous	2021	FreilichPinhasiScientificReports2021	Context: Archaeology - Period	3650	58	1800-1600 BCE	30-40 yrs	Croatia_Jagodnjak_MBA.SG	Osijek, Jagodnjak-Krcevine	Croatia	45.687	18.506	Native Pulldown on 3.2M snpset	Shotgun	..	..	707187	368426	F	n/a (no relatives detected)	n/a (female)	n/a (female)	168.0063	K1b1b1	..	0.19	..	ds.minus	..	PASS	..
JAG93_noUDG.SG	JAG93	SU7247 U2396	Petrous	2021	FreilichPinhasiScientificReports2021	Context: Archaeology - Period	3650	58	1800-1600 BCE	2.5-3.5 yrs	Croatia_Jagodnjak_MBA.SG	Osijek, Jagodnjak-Krcevine	Croatia	45.687	18.506	Native Pulldown on 3.2M snpset	Shotgun	..	..	780622	404262	F	n/a (no relatives detected)	n/a (female)	n/a (female)	279.7774	U5a1g	..	0.21	..	ds.minus	..	PASS	..
I3499	I3499	LP13.4=GEN72	tooth	2018	MathiesonNature2018	Direct: IntCal20	4718	65	2885-2635 calBCE (4176Â±28 BP, BRAMS-1304)	..	Croatia_LateC_EBA_Vucedol	Beli Manastir-Popova zemlja	Croatia	45.338767	18.698861	Repulldown on 3.2M snpset	1240K	1	0.647	413821	223980	M	n/a (no relatives detected)	..	..	551	T2e+152	[0.964,0.977]	0.169	0.451	ds.half	S3499.L1	PASS	substantial.popgen.outlier, mtcontam=[0.964,0.977], Xcontam=[0,0.01]
I24345	I24345	P8548 (Tumulus 2, G 1)	tooth (premolar)	2021	PattersonNature2021	Context: Archaeological - Period	2900	318	1500-400 BCE	..	Croatia_LBA_EIA	Velim-Kosa	Croatia	43.88741	15.72534	Repulldown on 3.2M snpset	1240K	1	0.057	52173	28512	M	n/a (no relatives detected)	..	..	25.72	HV0e	[0.990,1.000]	0.062	0.4	ds.half	S24345.Y1.E1.L1	PASS	..
I26742	I26742	P9184 (6087)	petrous	2021	PattersonNature2021	Context: Archaeological - Layer date	2650	58	800-600 BCE	Croatia_EIA	Croatia_LBA_EIA	Jazinka Cave	Croatia	43.705878	16.520021	Repulldown on 3.2M snpset	1240K	1	9.714	925712	504564	M	Jazinka Cave Family A (2 members) (mother-son: I3313-I26742)	..	..	226.6	HV0e	[0.992,1.000]	0.135	0.44	ds.half	S26742.Y1.E1.L1	PASS	..
I18831	I18831	3868; Tumulus 2/G1, individual B	petrous	2022	LazaridisAlpaslanRoodenbergScience2022	Context: Archaeological - Period	2201	144	500-1 BCE	adult	Croatia_LIA	Velim-Kosa	Croatia	43.88741	15.72534	Repulldown on 3.2M snpset	1240K	1	2.64	675164	364812	M	Croatia, Stankovci, Velim 2014 Family A (2 members) (I18830-I18831 have a sibling relationship [brothers])	..	..	152.1	H7	[0.956,0.981]	0.102	0.481	ss.half	S18831.Y1.E1.L1	PASS	Xcontam=[0.005,0.011]
I18830	I18830	3867; Tumulus 2/G1; individual A	petrous	2022	LazaridisAlpaslanRoodenbergScience2022	Context: Archaeological - Period	2201	144	500-1 BCE	adult	Croatia_LIA_brother.I18831	Velim-Kosa	Croatia	43.88741	15.72534	Repulldown on 3.2M snpset	1240K	1	2.164	629724	339577	M	Croatia, Stankovci, Velim 2014 Family A (2 members) (I18830-I18831 have a sibling relationship [brothers])	..	..	123.4	H7	[0.967,0.989]	0.113	0.478	ss.half	S18830.Y1.E1.L1	PASS	..
I24342	I24342	P8545 (Tumulus 3, G 1)	petrous	2021	PattersonNature2021	Direct: IntCal20	3410	23	1501-1421 calBCE (3185Â±20 BP, UCIAMS-233623)	..	Croatia_MBA	Velim-Kosa	Croatia	43.88741	15.72534	Repulldown on 3.2M snpset	1240K	1	6.288	820306	452665	M	n/a (no relatives detected)	..	..	104.7	T2b23	[0.978,0.991]	0.09	0.45	ds.half	S24342.Y1.E1.L1	PASS	..
I26773	I26773	P9210 (Nebengrab 1, lubanja 1, 9)	petrous	2021	PattersonNature2021	Context: Archaeological - Period	3325	101	1550-1200 BCE	..	Croatia_MBA	MuÅ¡ego/Mon Sego	Croatia	45.068212	13.70839	Repulldown on 3.2M snpset	1240K	1	1.967	728296	404750	F	n/a (no relatives detected)	n/a (female)	n/a (female)	105.2	J1c2	[0.963,0.984]	0.181	0.012	ds.half	S26773.Y1.E1.L1	PASS	..
I26774	I26774	P9211 (Nebengrab 1, lubanja 2, 11)	petrous	2021	PattersonNature2021	Context: Archaeological - Period	3325	101	1550-1200 BCE	..	Croatia_MBA	MuÅ¡ego/Mon Sego	Croatia	45.068212	13.70839	Repulldown on 3.2M snpset	1240K	1	3.469	827364	455781	F	n/a (no relatives detected)	n/a (female)	n/a (female)	173.8	J1c2	[0.974,0.993]	0.13	0.012	ds.half	S26774.Y1.E1.L1	PASS	..
I26893	I26893	P9223 (Nebengrab 1, 111/2)	petrous	2021	PattersonNature2021	Context: Archaeological - Period	3325	101	1550-1200 BCE	..	Croatia_MBA	MuÅ¡ego/Mon Sego	Croatia	45.068212	13.70839	Repulldown on 3.2M snpset	1240K	1	7.25	861181	470063	F	n/a (no relatives detected)	n/a (female)	n/a (female)	127.9	U8b1b1	[0.968,0.990]	0.134	0.015	ds.half	S26893.Y1.E1.L1	PASS	..
I4331	I4331	VV1 (Gr. 2A)	petrous	2018	MathiesonNature2018	Direct: IntCal20	3519	29	1618-1517 calBCE (3305Â±20 BP, PSUAMS-2257)	..	Croatia_MBA	Veliki Vanik	Croatia	43.194	17.344	Repulldown on 3.2M snpset	1240K	1	3.141	710973	389682	M	n/a (no relatives detected)	..	..	547	I1a1	[0.989,0.996]	0.068	0.426	ds.half	S4331.E1.L2	PASS	..
I4332	I4332	VV3 (Grave 2C)	petrous	2018	MathiesonNature2018	Direct: IntCal20	3508	32	1613-1508 calBCE (3290Â±20 BP, PSUAMS-2258)	..	Croatia_MBA	Veliki Vanik	Croatia	43.194	17.344	Repulldown on 3.2M snpset	1240K	1	3.228	729425	397589	F	n/a (no relatives detected)	n/a (female)	n/a (female)	677	W3a1	[0.994,0.999]	0.124	0.013	ds.half	S4332.E1.L2	PASS	..
I5073	I5073	KOP1-85A; Gr. 85A	petrous	2022	LazaridisAlpaslanRoodenbergScience2022	Direct: IntCal20	3573	47	1732-1542 calBCE (3350Â±20 BP, PSUAMS-3812)	adult; 50-55 yrs.	Croatia_MBA	Koprivno	Croatia	43.607274	16.54708	Repulldown on 3.2M snpset	1240K	1	2.459	813013	432898	M	n/a (no relatives detected)	..	..	229.500211	J2a1a1	[0.965,0.985]	0.135	..	ds.half	S5073.E1.L1	PASS	..
I5074	I5074	TWO CODES: (1) MAT-1B; G 1B, 12-14; (2) MAT-1C; Gr 1C	petrous	2022	LazaridisAlpaslanRoodenbergScience2022	Direct: IntCal20	3385	30	1497-1397 calBCE (3155Â±20 BP, PSUAMS-3813)	adult; 45-50 yrs.	Croatia_MBA	Matkovici	Croatia	43.17	17.26	Repulldown on 3.2M snpset	1240K	2	6.402	973343	519403	M	n/a (no relatives detected)	..	..	349.665882	X2m	[0.988,0.999]	..	..	ds.half,ds.half	S5074.E1.L1,S5075.E1.L1	PASS	..
I5080	I5080	ZAV1; Tumulus, Central Grave	petrous	2022	LazaridisAlpaslanRoodenbergScience2022	Direct: IntCal20	3631	38	1743-1623 calBCE (3395Â±20 BP, PSUAMS-3814)	adult : 30-35 years.	Croatia_MBA	Zavojane-Ravca, Velika Gomila	Croatia	44.92	16.05	Repulldown on 3.2M snpset	1240K	1	3.045	825075	444110	M	n/a (no relatives detected)	..	..	468.042127	K1a4	[0.976,0.993]	0.083	..	ds.half	S5080.E1.L1	PASS	..
I11843	I11843	TWO CODES: (1) u-25, grave 1; (2) u-28, grave 1	tooth (incisor)	2022	LazaridisAlpaslanRoodenbergScience2022	Context: Archaeological - Period	3750	115	2000-1600 BCE	..	Croatia_MBA_Cetina	Cetina Valley	Croatia	43.9672237	16.4326708	Repulldown on 3.2M snpset	1240K	3	0.455	392162	205736	M	n/a (no relatives detected)	..	..	261.418311	T1a1	[0.995,1]	0.086	0.389964417	ds.half,ds.half,ss.half	S11843.E1.L1,S11845.E1.L1,S19035.Y1.E2.L1	PASS	..
I18088	I18088	3946; T. 21	tooth (incisor)	2022	LazaridisAlpaslanRoodenbergScience2022	Context: Archaeological - Period	3750	115	2000-1600 BCE	adult; 25-35 yrs.	Croatia_MBA_Cetina	Cetina Valley	Croatia	43.9672237	16.4326708	Repulldown on 3.2M snpset	1240K	1	0.093108	90025	48215	M	n/a (no relatives detected)	..	..	13.41	H5	[0.933,0.986]	0.032	0.381299332	ds.half	S18088.E1.L1	PASS	damage.ds.half=0.032
I18745	I18745	3819; T. 93 Gr. ? Individual B	petrous	2022	LazaridisAlpaslanRoodenbergScience2022	Context: Archaeological - Period	3750	115	2000-1600 BCE	..	Croatia_MBA_Cetina	Cetina Valley	Croatia	43.9672237	16.4326708	Repulldown on 3.2M snpset	1240K	1	2.978165	681263	376215	F	n/a (no relatives detected)	n/a (female)	n/a (female)	225.9	HV0e	[0.972,0.996]	0.066	0.015200386	ds.half	S18745.Y1.E1.L1	PASS	..
I18746	I18746	3820; T. 19 Gr. 4	petrous	2022	LazaridisAlpaslanRoodenbergScience2022	Context: Archaeological - Period	3750	115	2000-1600 BCE	..	Croatia_MBA_Cetina	Cetina Valley	Croatia	43.9672237	16.4326708	Repulldown on 3.2M snpset	1240K	1	2.560377	631718	349552	M	n/a (no relatives detected)	..	..	204.7	N1a1a1	[0.986,0.997]	0.09	0.450055323	ds.half	S18746.Y1.E1.L1	PASS	..
I18747	I18747	3821; T. 19 Gr. 1	petrous	2022	LazaridisAlpaslanRoodenbergScience2022	Context: Archaeological - Period	3750	115	2000-1600 BCE	Old adult	Croatia_MBA_Cetina	Cetina Valley	Croatia	43.9672237	16.4326708	Repulldown on 3.2M snpset	1240K	1	0.647909	430883	233865	M	n/a (no relatives detected)	..	..	108.9	U5a1a	[0.932,0.978]	0.148	0.430295567	ds.half	S18747.Y1.E1.L1	PASS	mtcontam=[0.932,0.978]
I18752	I18752	3826; T. 93 Gr. ?, individual A	petrous	2022	LazaridisAlpaslanRoodenbergScience2022	Context: Archaeological - Period	3750	115	2000-1600 BCE	adult	Croatia_MBA_Cetina	Cetina Valley	Croatia	43.9672237	16.4326708	Repulldown on 3.2M snpset	1240K	1	1.520458	582279	320688	M	n/a (no relatives detected)	..	..	232.1	H13a2a	[0.987,0.998]	0.085	0.445895723	ds.half	S18752.Y1.E1.L1	PASS	..
I19017	I19017	u-37c	tooth (incisor)	2022	LazaridisAlpaslanRoodenbergScience2022	Context: Archaeological - Period	3750	115	2000-1600 BCE	..	Croatia_MBA_Cetina	Cetina Valley	Croatia	43.9672237	16.4326708	Repulldown on 3.2M snpset	1240K	6	0.107	111390	58983	F	n/a (no relatives detected)	n/a (female)	n/a (female)	178.574265	H6a1a	[0.977,0.993]	0.153	0.017118093	ss.half,ss.half,ss.half,ss.half,ss.half,ss.half	S19017.Y1.E1.L1,S19019.Y1.E1.L1,S19021.Y1.E1.L1,S19017.Y1.E2.L1,S19019.Y1.E2.L1,S19021.Y1.E2.L1	PASS	..
I19025	I19025	u-61c	tooth (premolar)	2022	LazaridisAlpaslanRoodenbergScience2022	Context: Archaeological - Period	3750	115	2000-1600 BCE	..	Croatia_MBA_Cetina	Cetina Valley	Croatia	43.9672237	16.4326708	Repulldown on 3.2M snpset	1240K	2	0.02	19114	10190	M	n/a (no relatives detected)	..	..	122.799143	J1c1	[0.944,0.977]	0.103	0.353760446	ss.half,ss.half	S19025.Y1.E1.L1,S19025.Y1.E2.L1	PASS	mtcontam=[0.944,0.977]
I19026	I19026	u-61d	tooth (premolar)	2022	LazaridisAlpaslanRoodenbergScience2022	Context: Archaeological - Period	3750	115	2000-1600 BCE	..	Croatia_MBA_Cetina	Cetina Valley	Croatia	43.9672237	16.4326708	Repulldown on 3.2M snpset	1240K	2	0.043	42738	22514	M	n/a (no relatives detected)	..	..	193.924558	J1c1	[0.967,0.987]	0.11	0.35154827	ss.half,ss.half	S19026.Y1.E1.L1,S19026.Y1.E2.L1	PASS	..
I19027	I19027	u-61e	tooth (incisor)	2022	LazaridisAlpaslanRoodenbergScience2022	Context: Archaeological - Period	3750	115	2000-1600 BCE	..	Croatia_MBA_Cetina	Cetina Valley	Croatia	43.9672237	16.4326708	Repulldown on 3.2M snpset	1240K	2	0.445	350073	187510	F	Croatia, Cetina Valley Family A (3 members) (I19022 is a 1st degree relative of I19020 and I19027)	n/a (female)	n/a (female)	112.567687	H	[0.942,0.971]	0.087	0.012484726	ss.half,ss.half	S19027.Y1.E1.L1,S19027.Y1.E2.L1	PASS	mtcontam=[0.942,0.971], damage.ss.half=0.087
I19029	I19029	u-61g	tooth (incisor)	2022	LazaridisAlpaslanRoodenbergScience2022	Context: Archaeological - Period	3750	115	2000-1600 BCE	..	Croatia_MBA_Cetina	Cetina Valley	Croatia	43.9672237	16.4326708	Repulldown on 3.2M snpset	1240K	2	0.081	74386	39369	M	n/a (no relatives detected)	..	..	303.65351	J1c1	[0.901,0.978]	0.1	0.362446843	ss.half,ss.half	S19029.Y1.E1.L1,S19029.Y1.E2.L1	PASS	mtcontam=[0.901,0.978]
I19032	I19032	u-61j	tooth (canine)	2022	LazaridisAlpaslanRoodenbergScience2022	Context: Archaeological - Period	3750	115	2000-1600 BCE	..	Croatia_MBA_Cetina	Cetina Valley	Croatia	43.9672237	16.4326708	Repulldown on 3.2M snpset	1240K	2	0.106	109008	57926	M	n/a (no relatives detected)	..	..	179.198865	J1c1	[0.967,0.987]	0.107	0.391952729	ss.half,ss.half	S19032.Y1.E1.L1,S19032.Y1.E2.L1	PASS	..
I19022	I19022	u-64	tooth (molar)	2022	LazaridisAlpaslanRoodenbergScience2022	Context: Archaeological - Period	3750	115	2000-1600 BCE	..	Croatia_MBA_Cetina_1d.rel.I19027.possible.1d.rel.I19020	Cetina Valley	Croatia	43.9672237	16.4326708	Repulldown on 3.2M snpset	1240K	2	0.045	49870	26541	F	Croatia, Cetina Valley Family A (3 members) (I19022 is a 1st degree relative of I19020 and I19027)	n/a (female)	n/a (female)	27.506307	H	[0.958,0.99]	0.201	0.012175754	ss.half,ss.half	S19022.Y1.E1.L1,S19022.Y1.E2.L1	PASS	..
I19019	I19019	u-37e	tooth (premolar)	2022	LazaridisAlpaslanRoodenbergScience2022	Context: Archaeological - Period	3750	115	2000-1600 BCE	..	Croatia_MBA_Cetina_dup.I19017	Cetina Valley	Croatia	43.9672237	16.4326708	Repulldown on 3.2M snpset	1240K	2	0.056	59977	31545	F	n/a (no relatives detected)	n/a (female)	n/a (female)	46.03235	H6a1a	[0.956,0.98]	0.142	0.017951856	ss.half,ss.half	S19019.Y1.E1.L1,S19019.Y1.E2.L1	PASS	..
I15462	I15462	2647; grave 1, ind. 1, SU135, MG15 2018	petrous (CBD)	2022	LazaridisAlpaslanRoodenbergScience2022	Direct: IntCal20	1216	39	677-824 calCE (1256Â±17 BP, MAMS-38379)	Infant	Croatia_Medieval	Trogir	Croatia	43.530795	16.260044	Repulldown on 3.2M snpset	1240K	2	4.546069	865277	475155	F	n/a (no relatives detected)	n/a (female)	n/a (female)	..	T1a1	..	..	0.01	ds.half,ds.half	S15462.Y1.E1.L1,S15746.Y1.E1.L1	PASS	mtmatchmax=0.972-0.972
I15741	I15741	2654; grave 7, SU170, MG15 2018	petrous (CBD)	2022	LazaridisAlpaslanRoodenbergScience2022	Direct: IntCal20	1096	47	771-952 calCE (1171Â±17 BP, MAMS-38383)	Newborn; <3 mo.	Croatia_Medieval	Trogir	Croatia	43.530795	16.260044	Repulldown on 3.2M snpset	1240K	1	3.006719	804520	442778	F	Croatia, Trogir Family A (4 members) (I15463-I15744 have a sibling relationship [sisters]; I15741 has a 2d or 3d relationship to I15463-I15644; I15743 has a 2d or 3d relationship to I15463-I15644; I15741-I15743 have a 2d or 3d relationship)	n/a (female)	n/a (female)	557.7	H	[0.989,1.000]	0.076	0.009	ds.half	S15741.Y1.E1.L1	PASS	..
I15743	I15743	2652; grave 5, MG15 2018	petrous (CBD)	2022	LazaridisAlpaslanRoodenbergScience2022	Direct: IntCal20	1029	41	774-979 calCE (1141Â±17 BP, MAMS-38381)	Infant; 12-18 mo.	Croatia_Medieval	Trogir	Croatia	43.530795	16.260044	Repulldown on 3.2M snpset	1240K	1	3.880257	818204	450864	F	Croatia, Trogir Family A (4 members) (I15463-I15744 have a sibling relationship [sisters]; I15741 has a 2d or 3d relationship to I15463-I15644; I15743 has a 2d or 3d relationship to I15463-I15644; I15741-I15743 have a 2d or 3d relationship)	n/a (female)	n/a (female)	612.3	H7d	[0.994,1.000]	0.086	0.01	ds.half	S15743.Y1.E1.L1	PASS	..
I15744	I15744	2651; grave 4, SU148, MG15 2018	petrous (CBD)	2022	LazaridisAlpaslanRoodenbergScience2022	Direct: IntCal20	1228	29	674-774 calCE (1274Â±16 BP, MAMS-38379)	Infant; 2 yrs.	Croatia_Medieval	Trogir	Croatia	43.530795	16.260044	Repulldown on 3.2M snpset	1240K	1	3.021309	799117	439906	F	Croatia, Trogir Family A (4 members) (I15463-I15744 have a sibling relationship [sisters]; I15741 has a 2d or 3d relationship to I15463-I15644; I15743 has a 2d or 3d relationship to I15463-I15644; I15741-I15743 have a 2d or 3d relationship)	n/a (female)	n/a (female)	550.7	X2e2b	[0.993,1.000]	0.083	0.01	ds.half	S15744.Y1.E1.L1	PASS	..
I15463	I15463	2649; grave 2, MG15 2018	petrous (CBD)	2022	LazaridisAlpaslanRoodenbergScience2022	Context: Archaeological - Period	1200	29	700-800 CE	Fetus; 38-40 wks.	Croatia_Medieval_sister.I15744	Trogir	Croatia	43.530795	16.260044	Repulldown on 3.2M snpset	1240K	1	3.215413	796106	438702	F	Croatia, Trogir Family A (4 members) (I15463-I15744 have a sibling relationship [sisters]; I15741 has a 2d or 3d relationship to I15463-I15644; I15743 has a 2d or 3d relationship to I15463-I15644; I15741-I15743 have a 2d or 3d relationship)	n/a (female)	n/a (female)	665.2	X2e2b	[0.995,1.000]	0.087	0.01	ds.half	S15463.Y1.E1.L1	PASS	..
R2055.SG	R2055	Metz: Sablon, GalloRoman ,Inv. No.: 2014.0.2278, Box:89, Upper molar, 23/8/18	tooth (upper molar)	2022	AntoniobioRxiv2022	Direct: IntCal20	1461	36	432-551 calCE (1570Â±15 BP, UCIAMS-235915)	..	Croatia_Metz_GalloRoman.SG	Metz, Lunette	France	49.119677	6.174949	Native Pulldown on 3.2M snpset	Shotgun	..	..	641535	347949	M	..	..	..	..	..	..	..	..	ds.half	..	PASS	..
R2057.SG	R2057	Metz: Sablon, Gallo Roman, Inv.No.: 2014.0.2266 young ind., Box 89, L.petrous (CBD) + cranial fragment, 23/8/18	petrous (left), bone (cranial)	2022	AntoniobioRxiv2022	Direct: IntCal20	1502	41	404-535 calCE (1635Â±15 BP, UCIAMS-237600)	..	Croatia_Metz_GalloRoman.SG	Metz, Sablon	France	49.100115	6.179059	Native Pulldown on 3.2M snpset	Shotgun	..	..	490402	254515	F	..	..	..	..	..	..	..	..	ds.half	..	PASS	..
R2058.SG	R2058	Metz: Sablon, GalloRoman, Inv. No.: 2014.0.2266 older ind., Box:89, L. petrous CBD, 23/8/18	petrous (left)	2022	AntoniobioRxiv2022	Context: Direct dates at site	1475	43	400-550 CE	..	Croatia_Metz_GalloRoman.SG	Metz, Sablon	France	49.100115	6.179059	Native Pulldown on 3.2M snpset	Shotgun	..	..	490721	252665	F	..	..	..	..	..	..	..	..	ds.half	..	PASS	..
R2065.SG	R2065	Metz: Saint-Pierre-aux-Nannains, Gallo Roman, Ins.No.:2016.0.1224 ind. 3, Box:550, L.petrous CBD + cranial fragment, 24/8/18	petrous (left), bone (cranial)	2022	AntoniobioRxiv2022	Context: Direct dates at site	613	36	1275-1400 CE	..	Croatia_Metz_GalloRoman.SG	Metz, Saint-Pierre-aux-Nannains	France	49.115262	6.169192	Native Pulldown on 3.2M snpset	Shotgun	..	..	667989	345259	F	..	..	..	..	..	..	..	..	ds.half	..	PASS	..
R2066.SG	R2066	Metz: Saint-Pierre-aux-Nannains, GalloRoman, Inv. No.: 2016.0.12 24 ind.4, Box :550, L.petrous CBD + cranial fragment, 24/8/18	petrous (left), bone (cranial)	2022	AntoniobioRxiv2022	Direct: IntCal20	604	32	1297-1395 calCE (630Â±15 BP, UCIAMS-235956)	..	Croatia_Metz_GalloRoman.SG	Metz, Saint-Pierre-aux-Nannains	France	49.115262	6.169192	Native Pulldown on 3.2M snpset	Shotgun	..	..	564306	295784	F	..	..	..	..	..	..	..	..	ds.half	..	PASS	..
R2050.SG	R2050	OmiÅ¡alj-Mirine 2014, G2.202, IND6, petrous, 4/12/2015	petrous	2022	AntoniobioRxiv2022	Context: Direct dates at site	1475	43	400-550 CE	12-14 yrs.	Croatia_MirineFulfinum_Roman.SG	OmiÅ¡alj, Mirine-Fulfinum	Croatia	45.2039	14.5437	Native Pulldown on 3.2M snpset	Shotgun	..	..	654119	340879	F	..	..	..	..	..	..	..	..	ds.half	..	PASS	..
R2051.SG	R2051	OmiÅ¡alj-Mirine 2014, G2.119, IND7, R. petrous 30/11/2015	petrous (right)	2022	AntoniobioRxiv2022	Context: Direct dates at site	1475	43	400-550 CE	50+ yrs.	Croatia_MirineFulfinum_Roman.SG	OmiÅ¡alj, Mirine-Fulfinum	Croatia	45.2039	14.5437	Native Pulldown on 3.2M snpset	Shotgun	..	..	533259	276842	F	..	..	..	..	..	..	..	..	ds.half	..	PASS	..
R2053.SG	R2053	OmiÅ¡alj-Mirine 2014, G2.120, IND9, petrous, 2/12/2015	petrous	2022	AntoniobioRxiv2022	Direct: IntCal20	1512	38	402-533 calCE (1640Â±15 BP, UCIAMS-235960)	30-38 yrs.	Croatia_MirineFulfinum_Roman.SG	OmiÅ¡alj, Mirine-Fulfinum	Croatia	45.2039	14.5437	Native Pulldown on 3.2M snpset	Shotgun	..	..	723510	374185	F	..	..	..	..	..	..	..	..	ds.half	..	PASS	..
I18071	I18071	3851; BzV 21c,	ossicle	2022	LazaridisAlpaslanRoodenbergScience2022	Context: Archaeological - Period	3450	289	2000-1000 BCE	Sub adult; 8-10 yrs.	Croatia_MLBA	BezdanjaÄa Cave	Croatia	44.8520052	15.4199444	Repulldown on 3.2M snpset	1240K	1	0.171898	177813	96017	M	Croatia, Bezdanja_a Cave Family D (3 members) (I18078-I18717 have a sibling relationship; I18717-I18071 have a father-son relationship. As expected from this family structure, the genetics are also consistent with I18078-I18071 being 2d or 3d relatives [aunt-nephew])	..	..	16.89	J1c2	[0.972,0.997]	0.017	0.386335622	ds.half	S18071.E1.L1	PASS	damage.ds.half=0.017
I18072	I18072	3852; BzV 4 (or y??)	tooth (premolar)	2022	LazaridisAlpaslanRoodenbergScience2022	Context: Archaeological - Period	3450	289	2000-1000 BCE	adult; 18-25 yrs.	Croatia_MLBA	BezdanjaÄa Cave	Croatia	44.8520052	15.4199444	Repulldown on 3.2M snpset	1240K	1	0.502629	413567	224876	M	n/a (no relatives detected)	..	..	59.01	H5n	[0.977,0.995]	0.016	0.392900048	ds.half	S18072.E1.L1	PASS	damage.ds.half=0.016
I18073	I18073	3853; BzV 33p	tooth (canine)	2022	LazaridisAlpaslanRoodenbergScience2022	Context: Archaeological - Period	3450	289	2000-1000 BCE	Adolescent; 12-18 yrs.	Croatia_MLBA	BezdanjaÄa Cave	Croatia	44.8520052	15.4199444	Repulldown on 3.2M snpset	1240K	1	0.158809	161356	88057	F	Croatia, Bezdanja_a Cave Family C (2 members) (I18073-I18724 have a 2d or 3d relationship)	n/a (female)	n/a (female)	39.16	U5b1c1	[0.980,0.996]	0.035	0.010007582	ds.half	S18073.E1.L1	PASS	damage.ds.half=0.035
I18074	I18074	3854; BzV 33t	tooth (premolar)	2022	LazaridisAlpaslanRoodenbergScience2022	Context: Archaeological - Period	3450	289	2000-1000 BCE	adult	Croatia_MLBA	BezdanjaÄa Cave	Croatia	44.8520052	15.4199444	Repulldown on 3.2M snpset	1240K	1	0.083684	92593	49335	F	n/a (no relatives detected)	n/a (female)	n/a (female)	7.858	H	[0.888,0.984]	0.087	0.014471058	ds.half	S18074.E1.L1	PASS	..
I18075	I18075	3855; BzV 33r	tooth (premolar)	2022	LazaridisAlpaslanRoodenbergScience2022	Context: Archaeological - Period	3450	289	2000-1000 BCE	Young adult; 15-20 yrs.	Croatia_MLBA	BezdanjaÄa Cave	Croatia	44.8520052	15.4199444	Repulldown on 3.2M snpset	1240K	1	0.065138	69444	37076	M	n/a (no relatives detected)	..	..	20.95	T2c1a2	[0.955,0.985]	0.029	0.386867419	ds.half	S18075.E1.L1	PASS	damage.ds.half=0.029
I18077	I18077	3856; BzV 33f	tooth (molar)	2022	LazaridisAlpaslanRoodenbergScience2022	Context: Archaeological - Period	3450	289	2000-1000 BCE	adult; 25-35 yrs.	Croatia_MLBA	BezdanjaÄa Cave	Croatia	44.8520052	15.4199444	Repulldown on 3.2M snpset	1240K	1	0.586218	442046	239999	F	Croatia, Bezdanja_a Cave Family A (2 members) (I18077-I18735 have a 1d relationship)	n/a (female)	n/a (female)	94.03	U5a1a1	[0.965,0.989]	0.03	0.01076413	ds.half	S18077.E1.L1	PASS	damage.ds.half=0.03
I18078	I18078	3857; BzV 24	tooth (premolar)	2022	LazaridisAlpaslanRoodenbergScience2022	Context: Archaeological - Period	3450	289	2000-1000 BCE	adult; 20-30 yrs.	Croatia_MLBA	BezdanjaÄa Cave	Croatia	44.8520052	15.4199444	Repulldown on 3.2M snpset	1240K	1	0.424032	371629	198009	F	Croatia, Bezdanja_a Cave Family D (3 members) (I18078-I18717 have a sibling relationship; I18717-I18071 have a father-son relationship. As expected from this family structure, the genetics are also consistent with I18078-I18071 being 2d or 3d relatives [aunt-nephew])	n/a (female)	n/a (female)	53.47	H5r	[0.942,0.972]	0.073	0.010980258	ds.half	S18078.E1.L1	PASS	mtcontam=[0.942,0.972]
I18082	I18082	3861; BzV 33j	tooth (molar)	2022	LazaridisAlpaslanRoodenbergScience2022	Context: Archaeological - Period	3450	289	2000-1000 BCE	adult	Croatia_MLBA	BezdanjaÄa Cave	Croatia	44.8520052	15.4199444	Repulldown on 3.2M snpset	1240K	1	0.54531	436684	234122	F	n/a (no relatives detected)	n/a (female)	n/a (female)	49.49	U5a1	[0.926,0.970]	0.04	0.012518867	ds.half	S18082.E1.L1	PASS	damage.ds.half=0.04, mtcontam=[0.926,0.97]
I18087	I18087	3945; BzV 33u	tooth (molar)	2022	LazaridisAlpaslanRoodenbergScience2022	Context: Archaeological - Period	3450	289	2000-1000 BCE	adult; 20-30 yrs.	Croatia_MLBA	BezdanjaÄa Cave	Croatia	44.8520052	15.4199444	Repulldown on 3.2M snpset	1240K	1	0.36045	323724	174499	F	n/a (no relatives detected)	n/a (female)	n/a (female)	42.47	K1a+195	[0.951,0.978]	0.042	0.010058944	ds.half	S18087.E1.L1	PASS	damage.ds.half=0.042, mtcontam=[0.951,0.978]
I18413	I18413	3795; AL33 Sk. Gr. 5	petrous (CBD)	2022	LazaridisAlpaslanRoodenbergScience2022	Context: Archaeological - Period	3100	202	1500-800 BCE	adult; 25-35 yrs.	Croatia_MLBA	BezdanjaÄa Cave	Croatia	44.8520052	15.4199444	Repulldown on 3.2M snpset	1240K	1	0.673409	414143	219224	F	n/a (no relatives detected)	n/a (female)	n/a (female)	76.39	H1+16278	[0.938,0.972]	0.045	0.018645418	ss.half	S18413.Y1.E1.L1	PASS	damage.ss.half=0.045, mtcontam=[0.938,0.972]
I18415	I18415	3797; BzV 33e	petrous (CBD)	2022	LazaridisAlpaslanRoodenbergScience2022	Context: Archaeological - Period	3100	202	1500-800 BCE	Juvenile; 10-11 years.	Croatia_MLBA	BezdanjaÄa Cave	Croatia	44.8520052	15.4199444	Repulldown on 3.2M snpset	1240K	1	3.08774	722374	390749	M	n/a (no relatives detected)	..	..	361.7	H1aj1	[0.957,0.984]	0.047	0.474637399	ss.half	S18415.Y1.E1.L1	PASS	damage.ss.half=0.047
I18416	I18416	3798; BzV 18b	petrous (CBD)	2022	LazaridisAlpaslanRoodenbergScience2022	Context: Archaeological - Period	3100	202	1500-800 BCE	Sub adult; 8-10 yrs.	Croatia_MLBA	BezdanjaÄa Cave	Croatia	44.8520052	15.4199444	Repulldown on 3.2M snpset	1240K	1	2.75896	715045	384644	F	n/a (no relatives detected)	n/a (female)	n/a (female)	417	H3	[0.980,0.996]	0.049	0.014726637	ss.half	S18416.Y1.E1.L1	PASS	damage.ss.half=0.049
I18417	I18417	3799; BzV 33o	petrous (CBD)	2022	LazaridisAlpaslanRoodenbergScience2022	Context: Archaeological - Period	3100	202	1500-800 BCE	adult; 40+ yrs.	Croatia_MLBA	BezdanjaÄa Cave	Croatia	44.8520052	15.4199444	Repulldown on 3.2M snpset	1240K	1	2.739527	718847	385964	M	n/a (no relatives detected)	..	..	254.1	X2b+226	[0.986,0.999]	0.087	0.46446838	ss.half	S18417.Y1.E1.L1	PASS	damage.ss.half=0.087
I18720	I18720	3780; BzV 27d	petrous (CBD)	2022	LazaridisAlpaslanRoodenbergScience2022	Context: Archaeological - Period	3100	202	1500-800 BCE	adult; 45+ yrs.	Croatia_MLBA	BezdanjaÄa Cave	Croatia	44.8520052	15.4199444	Repulldown on 3.2M snpset	1240K	1	0.661291	458882	250890	F	n/a (no relatives detected)	n/a (female)	n/a (female)	172.7	U8b1b1	[0.938,0.972]	0.111	0.012541572	ds.half	S18720.Y1.E1.L1	PASS	mtcontam=[0.938,0.972]
I18721	I18721	3781; BzV 11a	petrous (CBD)	2022	LazaridisAlpaslanRoodenbergScience2022	Context: Archaeological - Period	3100	202	1500-800 BCE	adult	Croatia_MLBA	BezdanjaÄa Cave	Croatia	44.8520052	15.4199444	Repulldown on 3.2M snpset	1240K	1	1.711791	619193	340864	M	n/a (no relatives detected)	..	..	354.7	T2b11	[0.995,1.000]	0.057	0.43995696	ds.half	S18721.Y1.E1.L1	PASS	..
I18723	I18723	3783; Blok 9/1; 1088	petrous (CBD)	2022	LazaridisAlpaslanRoodenbergScience2022	Context: Archaeological - Period	3100	202	1500-800 BCE	adult	Croatia_MLBA	BezdanjaÄa Cave	Croatia	44.8520052	15.4199444	Repulldown on 3.2M snpset	1240K	1	1.618793	588305	324285	M	n/a (no relatives detected)	..	..	297.3	V1a1	[0.992,1.000]	0.05	0.451408179	ds.half	S18723.Y1.E1.L1	PASS	..
I18724	I18724	3784; BzV 33c	petrous (CBD)	2022	LazaridisAlpaslanRoodenbergScience2022	Context: Archaeological - Period	3100	202	1500-800 BCE	adult	Croatia_MLBA	BezdanjaÄa Cave	Croatia	44.8520052	15.4199444	Repulldown on 3.2M snpset	1240K	1	1.601767	639198	351702	F	Croatia, Bezdanja_a Cave Family C (2 members) (I18073-I18724 have a 2d or 3d relationship)	n/a (female)	n/a (female)	170.7	HV0e	[0.974,0.993]	0.077	0.01450294	ds.half	S18724.Y1.E1.L1	PASS	..
I18725	I18725	3785; BzV 18a	petrous (CBD)	2022	LazaridisAlpaslanRoodenbergScience2022	Context: Archaeological - Period	3100	202	1500-800 BCE	adult; 20-30 yrs.	Croatia_MLBA	BezdanjaÄa Cave	Croatia	44.8520052	15.4199444	Repulldown on 3.2M snpset	1240K	1	1.954165	641989	353016	M	n/a (no relatives detected)	..	..	294.6	V10b1	[0.984,0.998]	0.075	0.448061419	ds.half	S18725.Y1.E1.L1	PASS	Xcontam=[0.007,0.016]
I18727	I18727	3787; Inv. Br. ZPGK 40	petrous (CBD)	2022	LazaridisAlpaslanRoodenbergScience2022	Context: Archaeological - Period	3100	202	1500-800 BCE	adult; 20-30 yrs.	Croatia_MLBA	BezdanjaÄa Cave	Croatia	44.8520052	15.4199444	Repulldown on 3.2M snpset	1240K	1	0.645724	451193	245824	F	n/a (no relatives detected)	n/a (female)	n/a (female)	139.7	T2c1d+152	[0.983,0.996]	0.086	0.014051522	ds.half	S18727.Y1.E1.L1	PASS	..
I18729	I18729	3789; BzV 22a	petrous (CBD)	2022	LazaridisAlpaslanRoodenbergScience2022	Context: Archaeological - Period	3100	202	1500-800 BCE	adult	Croatia_MLBA	BezdanjaÄa Cave	Croatia	44.8520052	15.4199444	Repulldown on 3.2M snpset	1240K	1	1.496205	595641	327281	M	n/a (no relatives detected)	..	..	279.7	T2b	[0.989,0.999]	0.102	0.451739384	ds.half	S18729.Y1.E1.L1	PASS	..
I18730	I18730	3790; BzV 37f	petrous (CBD)	2022	LazaridisAlpaslanRoodenbergScience2022	Context: Archaeological - Period	3100	202	1500-800 BCE	adult	Croatia_MLBA	BezdanjaÄa Cave	Croatia	44.8520052	15.4199444	Repulldown on 3.2M snpset	1240K	1	1.43405	575760	316203	F	n/a (no relatives detected)	n/a (female)	n/a (female)	216.5	U5b2b5	[0.969,0.989]	0.094	0.018257471	ds.half	S18730.Y1.E1.L1	PASS	..
I18732	I18732	3792; BzV 33b	petrous (CBD)	2022	LazaridisAlpaslanRoodenbergScience2022	Context: Archaeological - Period	3100	202	1500-800 BCE	adult; 20-30 yrs.	Croatia_MLBA	BezdanjaÄa Cave	Croatia	44.8520052	15.4199444	Repulldown on 3.2M snpset	1240K	1	1.798079	608986	334955	M	n/a (no relatives detected)	..	..	262.1	HV24	[0.983,0.998]	0.074	0.447679487	ds.half	S18732.Y1.E1.L1	PASS	..
I18733	I18733	3793; BzV 33d	petrous (CBD)	2022	LazaridisAlpaslanRoodenbergScience2022	Context: Archaeological - Period	3100	202	1500-800 BCE	adult; 45+ yrs.	Croatia_MLBA	BezdanjaÄa Cave	Croatia	44.8520052	15.4199444	Repulldown on 3.2M snpset	1240K	2	0.030343	34271	17928	F	n/a (no relatives detected)	n/a (female)	n/a (female)	6.247812	H1at	[0.901,0.987]	0.171	0.024057739	ds.half,ss.half	S18733.Y1.E1.L1,S18733.Y1.E2.L1	PASS	..
I18734	I18734	3794; BzV 26a	petrous (CBD)	2022	LazaridisAlpaslanRoodenbergScience2022	Context: Archaeological - Period	3100	202	1500-800 BCE	adult	Croatia_MLBA	BezdanjaÄa Cave	Croatia	44.8520052	15.4199444	Repulldown on 3.2M snpset	1240K	1	0.618283	440524	239749	F	n/a (no relatives detected)	n/a (female)	n/a (female)	120.5	T2a1b1	[0.990,0.999]	0.123	0.015737929	ds.half	S18734.Y1.E1.L1	PASS	..
I18737	I18737	3802; BzV 21d	petrous (CBD)	2022	LazaridisAlpaslanRoodenbergScience2022	Context: Archaeological - Period	3100	202	1500-800 BCE	Sub adult; 10-12 yrs.	Croatia_MLBA	BezdanjaÄa Cave	Croatia	44.8520052	15.4199444	Repulldown on 3.2M snpset	1240K	1	0.972105	558485	306869	M	n/a (no relatives detected)	..	..	169.3	U5b1c1a	[0.989,0.999]	0.05	0.42023641	ds.half	S18737.Y1.E1.L1	PASS	..
I18738	I18738	3803; BzV 39a	petrous (CBD)	2022	LazaridisAlpaslanRoodenbergScience2022	Context: Archaeological - Period	3100	202	1500-800 BCE	adult; 25-35 yrs.	Croatia_MLBA	BezdanjaÄa Cave	Croatia	44.8520052	15.4199444	Repulldown on 3.2M snpset	1240K	1	1.341359	581249	319327	F	n/a (no relatives detected)	n/a (female)	n/a (female)	266.1	H5a6	[0.966,0.987]	0.077	0.013708812	ds.half	S18738.Y1.E1.L1	PASS	..
I18739	I18739	3804; BzV 34a	petrous (CBD)	2022	LazaridisAlpaslanRoodenbergScience2022	Context: Archaeological - Period	3100	202	1500-800 BCE	adult; 40-50 yrs.	Croatia_MLBA	BezdanjaÄa Cave	Croatia	44.8520052	15.4199444	Repulldown on 3.2M snpset	1240K	1	0.810743	491742	267639	F	Croatia, Bezdanja_a Cave Family B (2 members) (I18728-I18739 have a 1d relationship)	n/a (female)	n/a (female)	177.2	T2c1d+152	[0.991,0.999]	0.121	0.015695364	ds.half	S18739.Y1.E1.L1	PASS	..
I18735	I18735	3800; BzV 37a	petrous (CBD)	2022	LazaridisAlpaslanRoodenbergScience2022	Context: Archaeological - Period	3100	202	1500-800 BCE	adult	Croatia_MLBA_1d.rel.I18077	BezdanjaÄa Cave	Croatia	44.8520052	15.4199444	Repulldown on 3.2M snpset	1240K	1	0.052625	59065	32160	F	Croatia, Bezdanja_a Cave Family A (2 members) (I18077-I18735 have a 1d relationship)	n/a (female)	n/a (female)	19.57	U5a1a1	[0.954,0.989]	0.143	0.024305556	ds.half	S18735.Y1.E1.L1	PASS	..
I18728	I18728	3788; BzV 28a	petrous (CBD)	2022	LazaridisAlpaslanRoodenbergScience2022	Context: Archaeological - Period	3100	202	1500-800 BCE	adult; 40-50 yrs.	Croatia_MLBA_1d.rel.I18739	BezdanjaÄa Cave	Croatia	44.8520052	15.4199444	Repulldown on 3.2M snpset	1240K	1	0.024429	27850	15499	F	Croatia, Bezdanja_a Cave Family B (2 members) (I18728-I18739 have a 1d relationship)	n/a (female)	n/a (female)	5.602	T2c1d+152	[0.923,0.993]	0.128	0.017838405	ds.half	S18728.Y1.E1.L1	PASS	..
I18719	I18719	3779 (BzV 10a)	petrous (CBD); petrous (CBD)	2021	PattersonNature2021	Context: Archaeological - Period	3100	202	1500-800 BCE	adult	Croatia_MLBA_alt	BezdanjaÄa Cave	Croatia	44.8520052	15.4199444	Repulldown on 3.2M snpset	1240k	2	3.747999	822220	453767	M	n/a (no relatives detected)	..	..	358.753455	HV0a1a	..	0.432	0.432	ds.half,ds.half	S18719.Y1.E1.L1,S18719.Y1.E2.L1	PASS	..
I18717	I18717	3777; BzV 33a	petrous (CBD)	2022	LazaridisAlpaslanRoodenbergScience2022	Context: Archaeological - Period	3100	202	1500-800 BCE	adult; 40+ yrs.	Croatia_MLBA_brother.I18078.father.I18071	BezdanjaÄa Cave	Croatia	44.8520052	15.4199444	Repulldown on 3.2M snpset	1240K	1	0.862602	507232	277848	M	Croatia, Bezdanja_a Cave Family D (3 members) (I18078-I18717 have a sibling relationship; I18717-I18071 have a father-son relationship. As expected from this family structure, the genetics are also consistent with I18078-I18071 being 2d or 3d relatives [aunt-nephew])	..	..	224.5	H5r	[0.968,0.991]	0.097	0.430301304	ds.half	S18717.Y1.E1.L1	PASS	Xcontam=[0.007,0.023]
I18827	I18827	3864; G5	petrous	2022	LazaridisAlpaslanRoodenbergScience2022	Context: Archaeological - Period	6450	289	5000-4000 BCE	Young adult; 18-20 yrs.	Croatia_MN	Gornja Vrba - Savsko polje 2017	Croatia	45.14585	18.061342	Repulldown on 3.2M snpset	1240K	1	0.019	20970	10783	M	n/a (no relatives detected)	..	..	0.9454	n/a (<2x)	n/a (<2x)	0.104	0.465	ss.half	S18827.Y1.E1.L1	PASS	..
I26738	I26738	P9181_M-C (G 3, SU 1993)	petrous	2021	PattersonNature2021	Context: Archaeological - Period	7125	159	5450-4900 BCE	..	Croatia_MN	Gornja Vrba-Savsko polje	Croatia	45.14585	18.061342	Repulldown on 3.2M snpset	1240K	1	1.093	644850	349615	F	n/a (no relatives detected)	n/a (female)	n/a (female)	56.3	T2b	[0.957,0.979]	0.254	0.013	ds.half	S26738.Y1.E1.L1	PASS	mtcontam=[0.957,0.970]
I26741	I26741	P9183 (1)	petrous	2021	PattersonNature2021	Direct: IntCal20	6585	47	4713-4548 calBCE (5786Â±30 BP, SUERC-50664)	..	Croatia_MN_Sopot	Osijek-Hermanov vinograd	Croatia	45.55101	18.746617	Repulldown on 3.2M snpset	1240K	1	6.513	880904	483532	F	n/a (no relatives detected)	n/a (female)	n/a (female)	196.2	T2b	[0.985,0.997]	0.169	0.011	ds.half	S26741.Y1.E1.L1	PASS	..
I3498	I3498	LP13.3=GEN71	tooth	2018	MathiesonNature2018	Direct: IntCal20	7681	46	5834-5656 calBCE (6850Â±40 BP, Poz-90129)	..	Croatia_MN_Sopot	Beli Manastir-Popova zemlja	Croatia	45.338767	18.698861	Repulldown on 3.2M snpset	1240K	1	0.717	493488	263969	M	n/a (no relatives detected)	..	..	192	U8b1b1	[0.989,0.995]	0.132	0.431	ds.half	S3498.L1	PASS	..
I4168	I4168	GEN_70	tooth (molar)	2018	MathiesonNature2018	Direct: IntCal20	6588	55	4777-4538 calBCE (5790Â±40 BP, Poz-90128)	..	Croatia_MN_Sopot	Beli Manastir-Popova zemlja	Croatia	45.338767	18.698861	Repulldown on 3.2M snpset	1240K	1	0.192	196903	105181	F	n/a (no relatives detected)	n/a (female)	n/a (female)	77.8	N1a1a	[0.996,1.000]	0.141	0.016	ds.half	S4168.L1	PASS	..
I5077	I5077	OHV-6.1 (AN6, G1)	petrous	2018	MathiesonNature2018	Direct: IntCal20	7001	74	5208-4942 calBCE (6110Â±25 BP, PSUAMS-2691)	28-35	Croatia_MN_Sopot	Osijek, Hermanov Vinograd	Croatia	45.55101	18.746617	Repulldown on 3.2M snpset	1240K	1	3.15	830179	446585	M	n/a (no relatives detected)	..	..	534.197357	U5a1c1	[0.991,1]	0.101	..	ds.half	S5077.E1.L1	PASS	..
I5078	I5078	OHV-7.1 (AN7, G1)	petrous	2018	MathiesonNature2018	Direct: IntCal20	6571	45	4699-4545 calBCE (5770Â±25 BP, PSUAMS-2615)	30-38	Croatia_MN_Sopot	Osijek, Hermanov Vinograd	Croatia	45.55101	18.746617	Repulldown on 3.2M snpset	1240K	1	3.229	838802	450172	M	n/a (no relatives detected)	..	..	277.954192	H10+(16093)	[0.971,0.993]	0.118	..	ds.half	S5078.E1.L1	PASS	..
I7399	I7399	VVINKA GR 2; Vinka, SII, Kv. D, grave nr. 1	petrous	2022	LazaridisAlpaslanRoodenbergScience2022	Direct: IntCal20	7078	50	5216-5045 calBCE (6190Â±25 BP, PSUAMS-4263)	Juvenile; 0-5 yrs.	Croatia_MN_Sopot	Vinkovci, Vinka	Croatia	45.300857	18.779447	Repulldown on 3.2M snpset	1240K	1	3.080063	794945	434016	F	Croatia, Vinkovci, Blato Family A (2 members) (I7399-I7538 have a 2d or 3d relationship)	n/a (female)	n/a (female)	254	V1	[0.983,0.994]	0.057	0.011	ds.half	S7399.E1.L1	PASS	..
R3655.SG	R3655	Osijek - Trg B. Josipa JelaÄiÄa 2008, G 43	..	2022	AntoniobioRxiv2022	Direct: IntCal20	1729	25	133-306 calCE (1830Â±15 BP, UCIAMS-237567)	child or gracile woman	Croatia_Mursa_Roman.SG	Osijek, Mursa	Croatia	45.550532	18.678046	Native Pulldown on 3.2M snpset	Shotgun	..	..	493085	260614	M	..	..	..	..	..	..	..	..	ds.half	..	PASS	..
R3656.SG	R3656	Osijek - Trg B.Josipa JelaÄiÄa 2008, G167	..	2022	AntoniobioRxiv2022	Direct: IntCal20	1668	31	229-329 calCE (1790Â±15 BP, UCIAMS-237565)	..	Croatia_Mursa_Roman.SG	Osijek, Mursa	Croatia	45.550532	18.678046	Native Pulldown on 3.2M snpset	Shotgun	..	..	545025	287377	F	..	..	..	..	..	..	..	..	ds.half	..	PASS	..
R3657.SG	R3657	Osijek - Trg B. Josipa JelaÄiÄa 2008, G 196	..	2022	AntoniobioRxiv2022	Direct: IntCal20	1668	31	229-329 calCE (1790Â±15 BP, UCIAMS-237566)	..	Croatia_Mursa_Roman.SG	Osijek, Mursa	Croatia	45.550532	18.678046	Native Pulldown on 3.2M snpset	Shotgun	..	..	487800	257184	F	..	..	..	..	..	..	..	..	ds.half	..	PASS	..
I10055	I10055	P8L13 (mass burial)	petrous	..	NovakPLoSOne2021	Direct: IntCal20	7727	34	5841-5723 calBCE (6900Â±25 BP, PSUAMS-5336)	..	Croatia_N	PotoÄani	Croatia	45.4482	17.6388	Repulldown on 3.2M snpset	1240K	1	1.56434	670392	366786	F	n/a (no relatives detected)	n/a (female)	n/a (female)	174	K1a1	[0.994,0.999]	0.136	0.011	ds.half	S10055.E1.L1	PASS	..
I3433	I3433	ZC1 (SJ 78, PU 380, S)	petrous	2018	MathiesonNature2018	Direct: IntCal20	7800	57	5975-5747 calBCE (6970Â±35 BP, PSUAMS-2259)	..	Croatia_N_Cardial	Zemunica Cave	Croatia	43.589	16.648	Repulldown on 3.2M snpset	1240K	1	4.146	785779	430520	F	n/a (no relatives detected)	n/a (female)	n/a (female)	507	H1	[0.993,1.000]	0.073	0.013	ds.half	S3433.E1.L1	PASS	..
I3947	I3947	ZC2 (SJ 110, PU 387)	petrous	2018	MathiesonNature2018	Direct: IntCal20	7834	58	5985-5774 calBCE (7000Â±40 BP, PSUAMS-2223)	..	Croatia_N_Cardial	Zemunica Cave	Croatia	43.589	16.648	Repulldown on 3.2M snpset	1240K	1	3.467	751310	411224	M	n/a (no relatives detected)	..	..	244	K1b1+(16093)	[0.993,0.998]	0.084	0.428	ds.half	S3947.E1.L1	PASS	..
I3948	I3948	ZC3 (PZ103-35, S)	petrous	2018	MathiesonNature2018	Direct: IntCal20	7863	51	6007-5803 calBCE (7030Â±40 BP, PSUAMS-2224)	..	Croatia_N_Cardial	Zemunica Cave	Croatia	43.589	16.648	Repulldown on 3.2M snpset	1240K	1	3.643	754045	412038	M	n/a (no relatives detected)	..	..	495	N1a1a	[0.993,0.999]	0.083	0.426	ds.half	S3948.E1.L1	PASS	..
I4167	I4167	GEN_69	tooth (molar)	2018	MathiesonNature2018	Direct: IntCal20	6635	60	4792-4552 calBCE (5830Â±40 BP, Poz-90127)	..	Croatia_N_Starcevo	Beli Manastir-Popova zemlja	Croatia	45.338767	18.698861	Repulldown on 3.2M snpset	1240K	1	0.051	58386	31416	M	n/a (no relatives detected)	..	..	110	U5b2b	[0.999,1.000]	0.099	0.431	ds.half	S4167.L1	PASS	..
I5079	I5079	RAD1 (Grave 1, Croat 4)	petrous	2018	MathiesonNature2018	Direct: IntCal20	5421	114	3651-3110 calBCE (4700Â±90 BP, Beta-187421)	..	Croatia_N_Starcevo	Radovanci	Croatia	45.488514	17.641285	Repulldown on 3.2M snpset	1240K	1	2.758	811667	435263	F	n/a (no relatives detected)	n/a (female)	n/a (female)	330.560203	J1c2	[0.989,1]	0.124	..	ds.half	S5079.E1.L1	PASS	..
R3547.SG	R3547	NOVO SELO - BUNJE, 2017; Gr 1; SP 5084; SQ 5096; (A)	..	2022	AntoniobioRxiv2022	Direct: IntCal20	1381	15	545-597 calCE (1515Â±15 BP, UCIAMS-237564)	1.5-2 yrs.	Croatia_NovoSeloBunje_Roman.SG	Central Dalmatia, BraÄ, Novo Selo-Bunje	Croatia	45.41	13.66194	Native Pulldown on 3.2M snpset	Shotgun	..	..	626051	325042	F	..	..	..	..	..	..	..	..	ds.half	..	PASS	..
R3670.SG	R3670	TROGIR; POLICIJA; 2011; G 18; pars petrose	petrous	2022	AntoniobioRxiv2022	Direct: IntCal20	1785	28	120-215 calCE (1885Â±15 BP, UCIAMS-237593)	perinate; 38-40 wks.	Croatia_Policija_Roman.SG	Trogir, Policija	Croatia	43.51859	16.13651	Native Pulldown on 3.2M snpset	Shotgun	..	..	393479	203976	F	..	..	..	..	..	..	..	..	ds.half	..	PASS	..
POP39_noUDG.SG	POP39	SU155 U143	Petrous	2021	FreilichPinhasiScientificReports2021	Direct: IntCal20	4626	94	2859-2500 calBCE (4095Â±28 BP, OxA-37999)	35-50 yrs	Croatia_Popova_CA.SG	Osijek, Beli Manastir-Popova zemlja	Croatia	45.747	18.57	Native Pulldown on 3.2M snpset	Shotgun	..	..	959986	500335	F	n/a (no relatives detected)	n/a (female)	n/a (female)	232.4868	HV9	..	0.21	..	ds.minus	..	PASS	..
POP02_noUDG.SG	POP02	SU200 U173	Petrous	2021	FreilichPinhasiScientificReports2021	Context: Archaeology - Period	6450	115	4700-4300 BCE	12-14 yrs	Croatia_Popova_MN.SG	Osijek, Beli Manastir-Popova zemlja	Croatia	45.747	18.57	Native Pulldown on 3.2M snpset	Shotgun	..	..	829553	429806	F	n/a (no relatives detected)	n/a (female)	n/a (female)	221.6896	K1a	..	0.21	..	ds.minus	..	PASS	..
POP04_noUDG.SG	POP04	SU855 U306	Petrous	2021	FreilichPinhasiScientificReports2021	Context: Archaeology - Period	6450	115	4700-4300 BCE	12-14 yrs	Croatia_Popova_MN.SG	Osijek, Beli Manastir-Popova zemlja	Croatia	45.747	18.57	Native Pulldown on 3.2M snpset	Shotgun	..	..	857342	444987	M	n/a (no relatives detected)	..	J-M304	212.2194	H	..	0.2	..	ds.minus	..	PASS	..
POP05_noUDG.SG	POP05	SU874 U368	Petrous	2021	FreilichPinhasiScientificReports2021	Context: Archaeology - Period	6450	115	4700-4300 BCE	13-15 yrs	Croatia_Popova_MN.SG	Osijek, Beli Manastir-Popova zemlja	Croatia	45.747	18.57	Native Pulldown on 3.2M snpset	Shotgun	..	..	760168	393001	F	n/a (no relatives detected)	n/a (female)	n/a (female)	181.4927	K1a5	..	0.23	..	ds.minus	..	PASS	..
POP06_noUDG.SG	POP06	SU878 U226	Petrous	2021	FreilichPinhasiScientificReports2021	Context: Archaeology - Period	6450	115	4700-4300 BCE	2-3.5 yrs	Croatia_Popova_MN.SG	Osijek, Beli Manastir-Popova zemlja	Croatia	45.747	18.57	Native Pulldown on 3.2M snpset	Shotgun	..	..	919398	478518	F	n/a (no relatives detected)	n/a (female)	n/a (female)	316.3007	K2b1	..	0.22	..	ds.minus	..	PASS	..
POP07_noUDG.SG	POP07	SU676 U503	Petrous	2021	FreilichPinhasiScientificReports2021	Direct: IntCal20	6635	60	4792-4552 calBCE (5830Â±40 BP, Poz-90127)	18-26 yrs	Croatia_Popova_MN.SG	Osijek, Beli Manastir-Popova zemlja	Croatia	45.747	18.57	Native Pulldown on 3.2M snpset	Shotgun	..	..	832911	433324	M	n/a (no relatives detected)	..	I2a2a-M223	212.3581	U5b2b	..	0.19	..	ds.minus	..	PASS	..
POP08_noUDG.SG	POP08	SU474 U488	Petrous	2021	FreilichPinhasiScientificReports2021	Context: Archaeology - Period	6450	115	4700-4300 BCE	35-45 yrs	Croatia_Popova_MN.SG	Osijek, Beli Manastir-Popova zemlja	Croatia	45.747	18.57	Native Pulldown on 3.2M snpset	Shotgun	..	..	773121	399776	F	n/a (no relatives detected)	n/a (female)	n/a (female)	170.558	U8b1a1	..	0.27	..	ds.minus	..	PASS	..
POP09_noUDG.SG	POP09	SU1045 U547	Petrous	2021	FreilichPinhasiScientificReports2021	Context: Archaeology - Period	6450	115	4700-4300 BCE	13-15 yrs	Croatia_Popova_MN.SG	Osijek, Beli Manastir-Popova zemlja	Croatia	45.747	18.57	Native Pulldown on 3.2M snpset	Shotgun	..	..	838487	436529	F	n/a (no relatives detected)	n/a (female)	n/a (female)	182.7063	K1a4	..	0.2	..	ds.minus	..	PASS	..
POP12_noUDG.SG	POP12	SU1137 U594	Petrous	2021	FreilichPinhasiScientificReports2021	Context: Archaeology - Period	6450	115	4700-4300 BCE	35-50 yrs	Croatia_Popova_MN.SG	Osijek, Beli Manastir-Popova zemlja	Croatia	45.747	18.57	Native Pulldown on 3.2M snpset	Shotgun	..	..	814668	420470	F	n/a (no relatives detected)	n/a (female)	n/a (female)	232.8114	T2b	..	0.26	..	ds.minus	..	PASS	..
POP13_noUDG.SG	POP13	SU1325 U638	Petrous	2021	FreilichPinhasiScientificReports2021	Context: Archaeology - Period	6450	115	4700-4300 BCE	32-40 yrs	Croatia_Popova_MN.SG	Osijek, Beli Manastir-Popova zemlja	Croatia	45.747	18.57	Native Pulldown on 3.2M snpset	Shotgun	..	..	769224	401303	F	n/a (no relatives detected)	n/a (female)	n/a (female)	278.2327	T2c1d1	..	0.23	..	ds.minus	..	PASS	..
POP14_noUDG.SG	POP14	SU1345 U644	Petrous	2021	FreilichPinhasiScientificReports2021	Direct: IntCal20	6488	55	4777-4538 calBCE (5790Â±40 BP, Poz-90128)	50+ yrs	Croatia_Popova_MN.SG	Osijek, Beli Manastir-Popova zemlja	Croatia	45.747	18.57	Native Pulldown on 3.2M snpset	Shotgun	..	..	887248	461103	F	n/a (no relatives detected)	n/a (female)	n/a (female)	233.4417	N1a1a1	..	0.24	..	ds.minus	..	PASS	..
POP16_noUDG.SG	POP16	SU1381 U724	Petrous	2021	FreilichPinhasiScientificReports2021	Context: Archaeology - Period	6450	115	4700-4300 BCE	9-11 yrs	Croatia_Popova_MN.SG	Osijek, Beli Manastir-Popova zemlja	Croatia	45.747	18.57	Native Pulldown on 3.2M snpset	Shotgun	..	..	796053	415042	F	n/a (no relatives detected)	n/a (female)	n/a (female)	213.2429	N1a1a1a2	..	0.25	..	ds.minus	..	PASS	..
POP19_noUDG.SG	POP19	SU1635 U763	Petrous	2021	FreilichPinhasiScientificReports2021	Context: Archaeology - Period	6450	115	4700-4300 BCE	32-40 yrs	Croatia_Popova_MN.SG	Osijek, Beli Manastir-Popova zemlja	Croatia	45.747	18.57	Native Pulldown on 3.2M snpset	Shotgun	..	..	849644	443731	F	n/a (no relatives detected)	n/a (female)	n/a (female)	181.9582	N1a1a1a3	..	0.24	..	ds.minus	..	PASS	..
POP24_noUDG.SG	POP24	SU1684 U855	Petrous	2021	FreilichPinhasiScientificReports2021	Context: Archaeology - Period	6450	115	4700-4300 BCE	40-50 yrs	Croatia_Popova_MN.SG	Osijek, Beli Manastir-Popova zemlja	Croatia	45.747	18.57	Native Pulldown on 3.2M snpset	Shotgun	..	..	763899	395969	M	n/a (no relatives detected)	..	I2a2a-M223	179.8838	K1a1a	..	0.24	..	ds.minus	..	PASS	..
POP27_noUDG.SG	POP27	SU1712 U861	Petrous	2021	FreilichPinhasiScientificReports2021	Context: Archaeology - Period	6450	115	4700-4300 BCE	30-38 yrs	Croatia_Popova_MN.SG	Osijek, Beli Manastir-Popova zemlja	Croatia	45.747	18.57	Native Pulldown on 3.2M snpset	Shotgun	..	..	806707	420765	F	n/a (no relatives detected)	n/a (female)	n/a (female)	243.9792	T2b21	..	0.25	..	ds.minus	..	PASS	..
POP33_noUDG.SG	POP33	SU1734 U887	Petrous	2021	FreilichPinhasiScientificReports2021	Direct: IntCal20	6324	113	4603-4453 calBCE (5529Â±99 BP, Z-5732)	26-32 yrs	Croatia_Popova_MN.SG	Osijek, Beli Manastir-Popova zemlja	Croatia	45.747	18.57	Native Pulldown on 3.2M snpset	Shotgun	..	..	680781	347576	M	n/a (no relatives detected)	..	G2a2b2a1a1-PF3345	150.0543	K1a1	..	0.23	..	ds.minus	..	PASS	..
POP36_noUDG.SG	POP36	SU1738 U891	Petrous	2021	FreilichPinhasiScientificReports2021	Context: Archaeology - Period	6450	115	4700-4300 BCE	12-13 yrs	Croatia_Popova_MN.SG	Osijek, Beli Manastir-Popova zemlja	Croatia	45.747	18.57	Native Pulldown on 3.2M snpset	Shotgun	..	..	730490	380857	M	n/a (no relatives detected)	..	G2a2a-PF3147	131.9562	H	..	0.19	..	ds.minus	..	PASS	..
POP23_noUDG.SG	POP23	SU1683 U847	Petrous	2021	FreilichPinhasiScientificReports2021	Direct: IntCal20 [R_combine]	1586	43	261-415 calCE (1692Â±18 BP) [R_combine: (1714Â±25 BP, OxA-38000); (1670Â±25 BP, OxA-38001)]	26-32 yrs	Croatia_Popova_RomanP.SG	Osijek, Beli Manastir-Popova zemlja	Croatia	45.747	18.57	Native Pulldown on 3.2M snpset	Shotgun	..	..	939979	490938	M	n/a (no relatives detected)	..	R1a1a1b2a2b1-F1345	367.088	T2f2	..	0.17	..	ds.minus	..	PASS	..
R3660.SG	R3660	Å Äitarjevo, 2007, G 1	..	2022	AntoniobioRxiv2022	Direct: IntCal20	1456	37	433-560 calCE (1565Â±15 BP, UCIAMS-237588)	younger male	Croatia_Scitarjevo_Roman_oNorthEurope.SG	Scitarjevo	Croatia	45.767834	16.123606	Native Pulldown on 3.2M snpset	Shotgun	..	..	543511	291667	M	..	..	..	..	..	..	..	..	ds.half	..	PASS	..
R3659.SG	R3659	Å Äitarjevo, 2009, SJ 03	..	2022	AntoniobioRxiv2022	Direct: IntCal20	1639	38	248-378 calCE (1740Â±15 BP, UCIAMS-237589)	younger male	Croatia_Scitarjevo_Roman.SG	Scitarjevo	Croatia	45.767834	16.123606	Native Pulldown on 3.2M snpset	Shotgun	..	..	488291	259955	M	..	..	..	..	..	..	..	..	ds.half	..	PASS	..
R2045.SG	R2045	Umag-Sipar2016, G1 petrous, 21/3/2017	petrous	2022	AntoniobioRxiv2022	Direct: IntCal20	1371	15	550-603 calCE (1500Â±15 BP, UCIAMS-235951)	subadult; <1yr.	Croatia_Sipar_Roman.SG	Umag, Sipar	Croatia	45.454732	13.518361	Native Pulldown on 3.2M snpset	Shotgun	..	..	464453	245050	F	..	..	..	..	..	..	..	..	ds.half	..	PASS	..
R3662.SG	R3662	Sipar; 2017; G 4; L temporal; Roman period	temporal (left)	2022	AntoniobioRxiv2022	Direct: IntCal20	1360	17	558-639 calCE (1485Â±15 BP, UCIAMS-235952)	subadult; <1 yr.	Croatia_Sipar_Roman.SG	Umag, Sipar	Croatia	45.467293	13.506565	Native Pulldown on 3.2M snpset	Shotgun	..	..	533389	278578	F	..	..	..	..	..	..	..	..	ds.half	..	PASS	..
R3663.SG	R3663	SIPAR 2018; GR 5; LEFT TEMPORAL	temporal (left)	2022	AntoniobioRxiv2022	Direct: IntCal20	1180	51	686-876 calCE (1240Â±15 BP, UCIAMS-235913)	subadult; <1 yr.	Croatia_Sipar_Roman.SG	Umag, Sipar	Croatia	45.467293	13.506565	Native Pulldown on 3.2M snpset	Shotgun	..	..	458267	247810	F	..	..	..	..	..	..	..	..	ds.half	..	PASS	..
R3664.SG	R3664	SIPAR 2018; GR 6; LEFT TEMPORAL	temporal (left)	2022	AntoniobioRxiv2022	Direct: IntCal20	1218	37	679-823 calCE (1255Â±15 BP, UCIAMS-235914)	subadult; <1 yr.	Croatia_Sipar_Roman.SG	Umag, Sipar	Croatia	45.467293	13.506565	Native Pulldown on 3.2M snpset	Shotgun	..	..	618348	330411	M	..	..	..	..	..	..	..	..	ds.half	..	PASS	..
R2040.SG	R2040	Sisak-Pogorelec 2015, Grave11, male, 40-50	..	2022	AntoniobioRxiv2022	Context: Direct dates at site	1625	72	200-450 CE	adult	Croatia_SisakPogorelec_Roman.SG	Sisak Pogorelec, western necropolis	Croatia	45.464666	16.377654	Native Pulldown on 3.2M snpset	Shotgun	..	..	509219	267787	M	..	..	..	..	..	..	..	..	ds.half	..	PASS	..
R2041.SG	R2041	Sisak-Pogorelec 2015, Grave 12, male, 25-30	..	2022	AntoniobioRxiv2022	Direct: IntCal20	1647	33	245-361 calCE (1750Â±15 BP, UCIAMS-237591)	younger male	Croatia_SisakPogorelec_Roman.SG	Sisak Pogorelec, western necropolis	Croatia	45.464666	16.377654	Native Pulldown on 3.2M snpset	Shotgun	..	..	552138	293067	M	..	..	..	..	..	..	..	..	ds.half	..	PASS	..
R2042.SG	R2042	Sisak-Pogorelec 2015, Grave 13, female, 35-45	..	2022	AntoniobioRxiv2022	Direct: IntCal20	1628	42	252-402 calCE (1730Â±15 BP, UCIAMS-237590)	middle-aged	Croatia_SisakPogorelec_Roman.SG	Sisak Pogorelec, western necropolis	Croatia	45.464666	16.377654	Native Pulldown on 3.2M snpset	Shotgun	..	..	497077	263808	F	..	..	..	..	..	..	..	..	ds.half	..	PASS	..
R3543.SG	R3543	Gardun; 1999; SJ19; G1	..	2022	AntoniobioRxiv2022	Context: Direct dates at site	1438	65	400-625 CE	child; 3.5-4.5 yrs.	Croatia_Tilurium_Roman.SG	Gardun, Tilurium	Croatia	43.6076	16.7143	Native Pulldown on 3.2M snpset	Shotgun	..	..	668609	348054	M	..	..	..	..	..	..	..	..	ds.half	..	PASS	..
R3544.SG	R3544	Gardun; 1999; VOD 1161; 81	..	2022	AntoniobioRxiv2022	Direct: IntCal20	1374	14	549-600 calCE (1505Â±15 BP, UCIAMS-237563)	child; 3.5-4.5 yrs.	Croatia_Tilurium_Roman.SG	Gardun, Tilurium	Croatia	43.6076	16.7143	Native Pulldown on 3.2M snpset	Shotgun	..	..	678085	354415	M	..	..	..	..	..	..	..	..	ds.half	..	PASS	..
R3685.SG	R3685	VeliÄ; 2013; GR 1	..	2022	AntoniobioRxiv2022	Direct: IntCal20	1450	40	434-565 calCE (1560Â±15 BP, UCIAMS-237594)	adult; 50-60 yrs.	Croatia_Velic_Roman.SG	VeliÄ	Croatia	43.616374	16.801661	Native Pulldown on 3.2M snpset	Shotgun	..	..	626220	336825	M	..	..	..	..	..	..	..	..	ds.half	..	PASS	..
I2792	I2792	GEN64 | LP16.10 (GEN64)	bone (long bone)	2018	MathiesonNature2018	Direct: IntCal20	4676	85	2872-2580 calBCE (4130Â±35 BP, Poz-90126)	..	Croatia_Vucedol	VuÄedol Tell	Croatia	45.335618	19.060547	Repulldown on 3.2M snpset	1240K	1	0.179147	188281	100564	M	n/a (no relatives detected)	..	..	96.3	T2c1d1	[0.967,0.976]	0.088	0.418	ds.half	S2792.L1	PASS	mtcontam=[0.967,0.976]
R3743.SG	R3743	ZADAR; Ul. PolaÄiÅ¡Äe; 2008; GR6; temp	temporal	2022	AntoniobioRxiv2022	Direct: IntCal20	1798	34	81-210 calCE (1900Â±15 BP, UCIAMS-237599)	adult	Croatia_Zadar_Roman.SG	Zadar, Ulica	Croatia	44.101034	15.279107	Native Pulldown on 3.2M snpset	Shotgun	..	..	597345	320574	M	..	..	..	..	..	..	..	..	ds.half	..	PASS	..
R3744.SG	R3744	ZADAR; Ul. PolaÄiÅ¡Äe; 2008; GR35	..	2022	AntoniobioRxiv2022	Context: Direct dates at site	1800	58	50-250 CE	adult	Croatia_Zadar_Roman.SG	Zadar, Ulica	Croatia	44.101034	15.279107	Native Pulldown on 3.2M snpset	Shotgun	..	..	525682	279900	M	..	..	..	..	..	..	..	..	ds.half	..	PASS	..
R3745.SG	R3745	ZADAR; HYPO BANKA; 2006; GR 56; R. temp	temporal (right)	2022	AntoniobioRxiv2022	Direct: IntCal20	1880	30	22-121 calCE (1955Â±15 BP, UCIAMS-237595)	subadult	Croatia_Zadar_Roman.SG	Zadar, Hypo banka	Croatia	44.114352	15.227943	Native Pulldown on 3.2M snpset	Shotgun	..	..	653551	349534	M	..	..	..	..	..	..	..	..	ds.half	..	PASS	..
R3746.SG	R3746	ZADAR; POLIKNIKA; 2014; GR 38; R temp	temporal (right)	2022	AntoniobioRxiv2022	Direct: IntCal20	1773	29	127-227 calCE (1865Â±15 BP, UCIAMS-237596)	adult	Croatia_Zadar_Roman.SG	Zadar, Poliklinika	Croatia	44.1141	15.233055	Native Pulldown on 3.2M snpset	Shotgun	..	..	706011	374557	F	..	..	..	..	..	..	..	..	ds.half	..	PASS	..
R3747.SG	R3747	ZADAR; POLIKNIKA; 2014; GR 8; R temp	temporal (right)	2022	AntoniobioRxiv2022	Context: Direct dates at site	1775	43	100-250 CE	adult	Croatia_Zadar_Roman.SG	Zadar, Poliklinika	Croatia	44.1141	15.233055	Native Pulldown on 3.2M snpset	Shotgun	..	..	733895	391226	M	..	..	..	..	..	..	..	..	ds.half	..	PASS	..
I4208	I4208	KMY8; KMYL 1197, B200.211B	petrous	2022	LazaridisAlpaslanRoodenbergScience2022	Context: Archaeological - Period	5400	29	3500-3400 BCE	..	Cyprus_C	Kissonerga-Mylouthkia	Cyprus	34.83	32.4	Repulldown on 3.2M snpset	1240K	5	0.030394	33374	17824	M	n/a (no relatives detected)	..	..	2.273221	K1	[0.862,0.987]	..	..	ds.half,ds.half,ds.half,ds.half,ds.half	S4208.E1.L2,S4208.E1.L3,S4208.E1.L4,S4208.E1.L6,S4208.E1.L6	PASS	..
I4207	I4207	KMY1; KMYL 1181, F133.260A, Skull1	petrous	2022	LazaridisAlpaslanRoodenbergScience2022	Context: Archaeological - Period	9600	375	8300-7000 BCE	..	Cyprus_PPNB	Kissonerga-Mylouthkia	Cyprus	34.83	32.4	Repulldown on 3.2M snpset	1240K	6	0.030846	32978	17392	M	n/a (no relatives detected)	..	..	0.758344	n/a (<2x)	n/a (<2x)	..	..	ds.half,ds.half,ds.half,ds.half,ds.half,ds.half	S4207.E1.L5,S4207.E1.L2,S4207.E1.L3,S4207.E1.L6,S4207.E1.L7,S4207.E1.L8	PASS	..
I4209	I4209	KMYL2; KMYL 1181 F133.260 B, Skull1, !2!	petrous	2022	LazaridisAlpaslanRoodenbergScience2022	Context: Archaeological - Period	9600	375	8300-7000 BCE	..	Cyprus_PPNB	Kissonerga-Mylouthkia	Cyprus	34.83	32.4	Repulldown on 3.2M snpset	1240K	4	0.031175	34101	18015	M	n/a (no relatives detected)	..	..	1.111232	n/a (<2x)	n/a (<2x)	..	..	ds.half,ds.half,ds.half,ds.half	S4209.E1.L2,S4209.E1.L4,S4209.E1.L6,S4209.E1.L6	PASS	..
I4210	I4210	KMYL3; KMYL F133,282 !3!	petrous	2022	LazaridisAlpaslanRoodenbergScience2022	Context: Archaeological - Period	9600	375	8300-7000 BCE	..	Cyprus_PPNB	Kissonerga-Mylouthkia	Cyprus	34.83	32.4	Repulldown on 3.2M snpset	1240K	5	0.045606	47956	25345	M	n/a (no relatives detected)	..	..	0.801557	n/a (<2x)	n/a (<2x)	..	..	ds.half,ds.half,ds.half,ds.half,ds.half	S4210.E1.L2,S4210.E1.L3,S4210.E1.L4,S4210.E1.L5,S4210.E1.L7	PASS	..
I7949	I7949	BILI_7958 (Bilina inv. 7958)	petrous	2019	NarasimhanPattersonScience2019	Direct: IntCal20	3022	42	1192-1005 calBCE (2890Â±20 BP, PSUAMS-6927)	..	Czech_BA_Veterov_2	Bilina	Czech Republic	50.548056	13.776111	Repulldown on 3.2M snpset	1240K	1	5.470052	838898	461403	M	n/a (no relatives detected)	..	..	233	U5a1i1	[0.985,0.994]	0.108	0.42	ds.half	S7949.E1.L1	PASS	..
HOP001	HOP001	Hostivice_17	..	2021	PapacScienceAdvances2021	Direct: IntCal20	4240	64	2452-2201 calBCE (3837Â±24 BP, MAMS-30798)	..	Czech_BellBeaker	Bohemia, Hostivice	Czech Republic	50.080377	14.27686	Repulldown on 3.2M snpset	1240K	1	4.046823	942191	510737	M	n/a (No relatives detected)	..	R1b - P312	..	J1c2r	..	..	..	ds.half	HOP001.B0101.TF1.1	PASS	..
HOP002	HOP002	Hostivice_19	..	2021	PapacScienceAdvances2021	Direct: IntCal20	4177	50	2334-2140 calBCE (3795Â±25 BP, MAMS-30799)	..	Czech_BellBeaker	Bohemia, Hostivice	Czech Republic	50.080377	14.27686	Repulldown on 3.2M snpset	1240K	1	0.1158	125304	68320	F	n/a (No relatives detected)	n/a (female)	n/a (female)	..	U5b	..	..	..	ds.half	HOP002.A0101.TF1.1	PASS	..
HOP003	HOP003	Hostivice_20	..	2021	PapacScienceAdvances2021	Context: Archaeological - Site/Context	4250	115	2500-2100 BCE	..	Czech_BellBeaker	Bohemia, Hostivice	Czech Republic	50.080377	14.27686	Repulldown on 3.2M snpset	1240K	1	1.736957	826435	448056	M	n/a (No relatives detected)	..	R1b - P312	..	J1c7	..	..	..	ds.half	HOP003.A0101.TF1.1	PASS	..
I4136	I4136	RISE567 (F0523, A0766, gr. 8)	tooth	2015	OlaldeNature2018 (known there as I5025)	Context: Archaeological - Period	4250	289	2800-1800 BCE	..	Czech_BellBeaker	Knezeves	Czech Republic	50.118	14.258	Repulldown on 3.2M snpset	1240K	1	0.251	244414	131406	F	n/a (no relatives detected)	n/a (female)	n/a (female)	1090	U5b2c	[0.998,1.000]	0.05	0.01	ds.half	S5025.E1.L1	PASS	..
I4145	I4145	RISE566 (F0521, A01168)	tooth	2015	OlaldeNature2018 (known there as I5024	Direct: IntCal20	4089	66	2282-2032 calBCE (3740Â±35 BP, Poz-84460)	..	Czech_BellBeaker	Knezeves	Czech Republic	50.118	14.258	Repulldown on 3.2M snpset	1240K	1	0.081	90611	48231	M	n/a (no relatives detected)	..	..	107	H3	[0.997,1.000]	0.079	0.41	ds.half	S5024.E1.L1	PASS	..
I4885	I4885	feature 528 / Grave 3	petrous	2018	OlaldeNature2018	Direct: IntCal20	4170	47	2291-2142 calBCE (3790Â±20 BP, PSUAMS-2843)	..	Czech_BellBeaker	Prague 8, Kobylisy, Ke StÃ­rce Street	Czech Republic	50.1217475	14.4569508	Repulldown on 3.2M snpset	1240K	1	3.383	798973	433209	M	Czech Republic, Prague 8, Kobylisy, Ke Stirce Street Family A (2 members) (I4885-I4886 have a 2d or 3d relationship)	..	..	91.6	U5a1i	[0.955,0.976]	0.145	0.437	ds.half	S4885.E1.L1	PASS	mtcontam=[0.955,0.976]
I4886	I4886	feature 541	petrous	2018	OlaldeNature2018	Direct: IntCal20	4088	54	2270-2039 calBCE (3740Â±20 BP, PSUAMS-2844)	..	Czech_BellBeaker	Prague 8, Kobylisy, Ke StÃ­rce Street	Czech Republic	50.1217475	14.4569508	Repulldown on 3.2M snpset	1240K	1	4.789	828693	450602	M	Czech Republic, Prague 8, Kobylisy, Ke Stirce Street Family A (2 members) (I4885-I4886 have a 2d or 3d relationship)	..	..	215	H6a	[0.987,0.994]	0.094	0.434	ds.half	S4886.E1.L1	PASS	..
I4888	I4888	feature 543	petrous	2018	OlaldeNature2018	Direct: IntCal20	4038	42	2195-2027 calBCE (3700Â±20 BP, PSUAMS-2846)	..	Czech_BellBeaker	Prague 8, Kobylisy, Ke StÃ­rce Street	Czech Republic	50.1217475	14.4569508	Repulldown on 3.2M snpset	1240K	1	4.937	816045	445753	M	Czech Republic, Prague 8, Kobylisy, Ke Stirce Street Family B (2 members) (I4887-I4888 have a sibling relationship)	..	..	124	K1a2c	[0.990,0.997]	0.077	0.438	ds.half	S4888.E1.L1	PASS	..
I4889	I4889	feature 544 / Grave 9	petrous	2018	OlaldeNature2018	Direct: IntCal20	4131	50	2284-2056 calBCE (3765Â±20 BP, PSUAMS-2847)	..	Czech_BellBeaker	Prague 8, Kobylisy, Ke StÃ­rce Street	Czech Republic	50.1217475	14.4569508	Repulldown on 3.2M snpset	1240K	1	4.98	830315	452241	M	n/a (no relatives detected)	R-P312 > U152 > L2	R1b1a1b1a1a2b1	125	U4a	[0.985,0.995]	0.108	0.432	ds.half	S4889.E1.L1	PASS	..
I4890	I4890	feature 545	petrous	2018	OlaldeNature2018	Context: Archaeological - Period	4250	289	2800-1800 BCE	..	Czech_BellBeaker	Prague 8, Kobylisy, Ke StÃ­rce Street	Czech Republic	50.1217475	14.4569508	Repulldown on 3.2M snpset	1240K	1	0.033	36803	19649	M	n/a (no relatives detected)	..	..	13.498823	H32	[0.952,0.995]	0.29	..	ds.half	S4890.E1.L1	PASS	..
I4891	I4891	feature 546	petrous	2018	OlaldeNature2018	Direct: IntCal20	4131	50	2284-2056 calBCE (3765Â±20 BP, PSUAMS-2848)	..	Czech_BellBeaker	Prague 8, Kobylisy, Ke StÃ­rce Street	Czech Republic	50.1217475	14.4569508	Repulldown on 3.2M snpset	1240K	1	4.82	824302	448736	M	n/a (no relatives detected)	..	..	190	J2a1a2	[0.994,0.999]	0.096	0.433	ds.half	S4891.E1.L1	PASS	..
I4895	I4895	Grave 3	petrous	2018	OlaldeNature2018	Direct: IntCal20	4106	52	2276-2042 calBCE (3750Â±20 BP, PSUAMS-2852)	..	Czech_BellBeaker	Prague 5, Jinonice, ButovickÃ¡ Street	Czech Republic	50.0504153	14.3667267	Repulldown on 3.2M snpset	1240K	1	4.411	797715	435590	M	n/a (no relatives detected)	..	..	151	H1+16189	[0.983,0.993]	0.051	0.439	ds.half	S4895.E1.L1	PASS	..
I4896	I4896	Grave 5	petrous	2018	OlaldeNature2018	Direct: IntCal20	4163	48	2289-2141 calBCE (3785Â±20 BP, PSUAMS-2853)	..	Czech_BellBeaker	Prague 5, Jinonice, ButovickÃ¡ Street	Czech Republic	50.0504153	14.3667267	Repulldown on 3.2M snpset	1240K	1	4.539	805529	438834	F	n/a (no relatives detected)	n/a (female)	n/a (female)	70.4	U5a2+16294	[0.988,0.999]	0.103	0.012	ds.half	S4896.E1.L1	PASS	..
I4945	I4945	feature 547	tooth (molar)	2018	OlaldeNature2018	Direct: IntCal20	4177	45	2293-2143 calBCE (3795Â±20 BP, PSUAMS-2854)	..	Czech_BellBeaker	Prague 8, Kobylisy, Ke StÃ­rce Street	Czech Republic	50.1217475	14.4569508	Repulldown on 3.2M snpset	1240K	1	0.683	519995	273588	F	n/a (no relatives detected)	n/a (female)	n/a (female)	273.483855	H4a1c	[0.983,0.996]	0.097	..	ds.half	S4945.E1.L1	PASS	..
I4946	I4946	Grave 1	tooth (molar)	2018	OlaldeNature2018	Direct: IntCal20	4188	43	2336-2144 calBCE (3805Â±20 BP, PSUAMS-2801)	..	Czech_BellBeaker	Prague 5, Jinonice, ButovickÃ¡ Street	Czech Republic	50.0504153	14.3667267	Repulldown on 3.2M snpset	1240K	1	0.394	367075	194053	F	n/a (no relatives detected)	n/a (female)	n/a (female)	397.005854	I4a	[0.99,0.999]	0.038	..	ds.half	S4946.E1.L1	PASS	damage.ds.half=0.038
I5514	I5514	Grave 6	petrous	2018	OlaldeNature2018	Direct: IntCal20	4155	49	2287-2140 calBCE (3780Â±20 BP, PSUAMS-2864)	..	Czech_BellBeaker	Prague 5, Jinonice, ButovickÃ¡ Street	Czech Republic	50.0504153	14.3667267	Repulldown on 3.2M snpset	1240K	1	5.164	843550	457913	M	n/a (no relatives detected)	..	..	207	T2b+152	[0.996,1.000]	0.085	0.432	ds.half	S5514.E1.L1	PASS	..
I5666	I5666	F0519 (feature 1/82, Grave 20)	tooth	2018	OlaldeNature2018	Context: Archaeological - Period	4250	289	2800-1800 BCE	..	Czech_BellBeaker	Lochenice	Czech Republic	50.274015	15.81387	Repulldown on 3.2M snpset	1240K	1	0.28	280266	149156	M	n/a (no relatives detected)	..	..	248.120345	U4a2c	[0.994,1]	0.137	..	ds.half	S5666.E1.L1	PASS	..
I6468	I6468	F0553 (Hr. 188, 2P)	tooth	2018	OlaldeNature2018	Context: Archaeological - Period	4150	173	2500-1900 BCE	..	Czech_BellBeaker	VelkÃ© PÅÃ­lepy	Czech Republic	50.166667	14.316667	Repulldown on 3.2M snpset	1240K	1	0.042	48586	25906	F	n/a (no relatives detected)	n/a (female)	n/a (female)	161.272678	K2b1	[0.991,0.999]	..	..	ds.half	S6468.E1.L1	PASS	..
I6476	I6476	RISE736 (CGG_2_017643, grave 4/2000 or 4/2002?)	tooth	2018	OlaldeNature2018	Context: Archaeological - Period	4100	202	2500-1800 BCE	..	Czech_BellBeaker	Lovosice	Czech Republic	50.509507	14.04452	Repulldown on 3.2M snpset	1240K	1	0.021	24187	12956	F	n/a (no relatives detected)	n/a (female)	n/a (female)	596.530629	U5a1b1	[0.992,1]	..	..	ds.half	S6476.E1.L1	PASS	..
I6480	I6480	F0551 (Hr. 185, 2P)	tooth	2018	OlaldeNature2018	Context: Archaeological - Period	4150	173	2500-1900 BCE	..	Czech_BellBeaker	VelkÃ© PÅÃ­lepy	Czech Republic	50.166667	14.316667	Repulldown on 3.2M snpset	1240K	1	0.535	420858	226301	M	n/a (no relatives detected)	..	..	153.399783	U4a	[0.987,0.998]	..	..	ds.half	S6480.E1.L1	PASS	..
I7205	I7205	RDVS_02/80	petrous	2018	OlaldeNature2018	Context: Archaeological - Period	4200	144	2500-2000 BCE	..	Czech_BellBeaker	Radosevice	Czech Republic	50.410265	14.074597	Repulldown on 3.2M snpset	1240K	1	3.523012	755071	411964	M	n/a (no relatives detected)	..	..	203	H10+(16093)	[0.986,0.996]	0.109	0.425	ds.half	S7205.E1.L1	PASS	extraction.negative.flag
I7211	I7211	RDVS_69/80	petrous	2018	OlaldeNature2018	Direct: IntCal20	4183	44	2296-2143 calBCE (3800Â±20 BP, PSUAMS-4345)	..	Czech_BellBeaker	Radosevice	Czech Republic	50.410265	14.074597	Repulldown on 3.2M snpset	1240K	1	4.036155	752562	413069	F	n/a (no relatives detected)	n/a (female)	n/a (female)	315	U5b3	[0.993,0.999]	0.081	0.01	ds.half	S7211.E1.L1	PASS	..
I7212	I7212	RDVS_70/80	petrous	2018	OlaldeNature2018	Direct: IntCal20	4247	66	2454-2201 calBCE (3840Â±25 BP, PSUAMS-4346)	..	Czech_BellBeaker	Radosevice	Czech Republic	50.410265	14.074597	Repulldown on 3.2M snpset	1240K	1	3.560543	731040	400003	M	Czech Republic, Radovesice Family A (2 members) (I7212-I7210 have a father-son relationship)	..	..	261	K1b1a1+199	[0.992,0.997]	0.077	0.427	ds.half	S7212.E1.L1	PASS	..
I7213	I7213	RDVS_71/80	petrous	2018	OlaldeNature2018	Direct: IntCal20	4231	58	2440-2201 calBCE (3835Â±20 BP, PSUAMS-4347)	..	Czech_BellBeaker	Radosevice	Czech Republic	50.410265	14.074597	Repulldown on 3.2M snpset	1240K	1	3.523344	738476	404829	F	n/a (no relatives detected)	n/a (female)	n/a (female)	266	HV+16311	[0.981,0.992]	0.083	0.014	ds.half	S7213.E1.L1	PASS	..
I7214	I7214	RDVS74/81	petrous	2018	OlaldeNature2018	Context: Archaeological - Period	4200	144	2500-2000 BCE	..	Czech_BellBeaker	Radosevice	Czech Republic	50.410265	14.074597	Repulldown on 3.2M snpset	1240K	1	3.771999	751275	411871	F	Czech Republic, Radovesice Family C (2 members) (I7214-I7289 have a sibling relationship)	n/a (female)	n/a (female)	223	U8b1b1	[0.997,1.000]	0.098	0.013	ds.half	S7214.E1.L1	PASS	..
I7249	I7249	BRAN_3 (Grave 3, 31479)	petrous	2018	OlaldeNature2018	Direct: IntCal20	4011	50	2138-1973 calBCE (3670Â±20 BP, PSUAMS-4499)	..	Czech_BellBeaker	BrandÃ½sek	Czech Republic	50.19	14.158	Repulldown on 3.2M snpset	1240K	1	4.047757	762410	417585	M	n/a (no relatives detected)	..	..	337	I2	[0.992,0.999]	0.054	0.425	ds.half	S7249.E1.L1	PASS	..
I7250	I7250	BRAN_4 (Grave 4, 31480)	petrous	2018	OlaldeNature2018	Context: Archaeological - Period	4200	144	2500-2000 BCE	..	Czech_BellBeaker	BrandÃ½sek	Czech Republic	50.19	14.158	Repulldown on 3.2M snpset	1240K	1	0.151605	156166	83820	F	n/a (no relatives detected)	n/a (female)	n/a (female)	42.9	R1a1a	[0.982,0.994]	0.097	0.008	ds.half	S7250.E1.L1	PASS	..
I7251	I7251	BRAN_8 (Grave 8, 31615)	petrous	2018	OlaldeNature2018	Context: Archaeological - Period	4200	144	2500-2000 BCE	..	Czech_BellBeaker	BrandÃ½sek	Czech Republic	50.19	14.158	Repulldown on 3.2M snpset	1240K	1	3.469236	740533	404295	M	n/a (no relatives detected)	..	..	338	U2e1h	[0.998,1.000]	0.073	0.428	ds.half	S7251.E1.L1	PASS	..
I7269	I7269	BRAN_12 (Grave 12, 31619)	petrous	2018	OlaldeNature2018	Context: Archaeological - Period	4200	144	2500-2000 BCE	..	Czech_BellBeaker	BrandÃ½sek	Czech Republic	50.19	14.158	Repulldown on 3.2M snpset	1240K	1	1.716308	689004	374106	M	n/a (no relatives detected)	..	..	169	T2e	[0.989,0.997]	0.079	0.43	ds.half	S7269.E1.L1	PASS	..
I7270	I7270	BRAN_19A (Grave 19A, 31626)	petrous	2018	OlaldeNature2018	Context: Archaeological - Period	4200	144	2500-2000 BCE	..	Czech_BellBeaker	BrandÃ½sek	Czech Republic	50.19	14.158	Repulldown on 3.2M snpset	1240K	1	0.035968	40815	21728	F	n/a (no relatives detected)	n/a (female)	n/a (female)	9.37	K1a2c	[0.959,0.998]	0.092	0.007	ds.half	S7270.E1.L1	PASS	..
I7275	I7275	BRAN_26 (Grave 26, 31633)	petrous	2018	OlaldeNature2018	Context: Archaeological - Period	4200	144	2500-2000 BCE	..	Czech_BellBeaker	BrandÃ½sek	Czech Republic	50.19	14.158	Repulldown on 3.2M snpset	1240K	1	2.382176	693044	378072	M	n/a (no relatives detected)	..	..	305	U5b2c	[0.997,1.000]	0.104	0.429	ds.half	S7275.E1.L1	PASS	Xcontam=[0.005,0.012]
I7276	I7276	BRAN_34 (Grave 34, 31641)	petrous	2018	OlaldeNature2018	Context: Archaeological - Period	4200	144	2500-2000 BCE	..	Czech_BellBeaker	BrandÃ½sek	Czech Republic	50.19	14.158	Repulldown on 3.2M snpset	1240K	1	3.288427	748900	409338	M	n/a (no relatives detected)	..	..	283	H5b	[0.996,1.000]	0.054	0.425	ds.half	S7276.E1.L1	PASS	..
I7278	I7278	BRAN_71 (Grave 71, 31677)	petrous	2018	OlaldeNature2018	Direct: IntCal20	4333	49	2462-2298 calBCE (3890Â±20 BP, PSUAMS-4349)	..	Czech_BellBeaker	BrandÃ½sek	Czech Republic	50.19	14.158	Repulldown on 3.2M snpset	1240K	1	3.567538	779231	425273	M	Czech Republic, Brandysek Family A (2 members) (I7271-I7278 have a sibling relationship [brothers])	..	..	173	U4a	[0.983,0.993]	0.08	0.422	ds.half	S7278.E1.L1	PASS	Xcontam=[0.005,0.011]
I7281	I7281	PRH5_2 (Grave 2)	petrous	2018	OlaldeNature2018	Direct: IntCal20	4194	43	2340-2146 calBCE (3810Â±20 BP, PSUAMS-4350)	..	Czech_BellBeaker	Prague 5 - MalÃ¡ Ohrada	Czech Republic	50.044984	14.339296	Repulldown on 3.2M snpset	1240K	1	3.510991	743881	406604	F	n/a (no relatives detected)	n/a (female)	n/a (female)	208	H5a1g	[0.987,0.996]	0.091	0.01	ds.half	S7281.E1.L1	PASS	..
I7282	I7282	RDVS_116/78	petrous	2018	OlaldeNature2018	Context: Archaeological - Period	4200	144	2500-2000 BCE	..	Czech_BellBeaker	Radosevice	Czech Republic	50.410265	14.074597	Repulldown on 3.2M snpset	1240K	1	3.173133	768721	418401	M	Czech Republic, Radovesice Family B (2 members) (I7283-I7282 have a mother-son relationship)	..	..	224	K1a3a3	[0.997,1.000]	0.083	0.427	ds.half	S7282.E1.L1	PASS	Xcontam=[0.005,0.01]
I7286	I7286	RDVS_53/80-1	petrous	2018	OlaldeNature2018	Direct: IntCal20	4221	54	2403-2199 calBCE (3830Â±20 BP, PSUAMS-4352)	..	Czech_BellBeaker	Radosevice	Czech Republic	50.410265	14.074597	Repulldown on 3.2M snpset	1240K	1	4.109079	782788	428345	M	n/a (no relatives detected)	..	..	220	I4a	[0.988,0.996]	0.081	0.424	ds.half	S7286.E1.L1	PASS	..
I7287	I7287	RDVS_59/80-I	petrous	2018	OlaldeNature2018	Context: Archaeological - Period	4200	144	2500-2000 BCE	..	Czech_BellBeaker	Radosevice	Czech Republic	50.410265	14.074597	Repulldown on 3.2M snpset	1240K	1	1.143554	625311	337953	M	n/a (no relatives detected)	..	..	95.3	K1a4a1	[0.994,1.000]	0.157	0.43	ds.half	S7287.E1.L1	PASS	..
I7288	I7288	RDVS_59/80-I1	petrous	2018	OlaldeNature2018	Context: Archaeological - Period	4200	144	2500-2000 BCE	..	Czech_BellBeaker	Radosevice	Czech Republic	50.410265	14.074597	Repulldown on 3.2M snpset	1240K	1	0.08109	89398	47737	M	n/a (no relatives detected)	..	..	14.7	H1m	[0.937,0.987]	0.156	0.445	ds.half	S7288.E1.L1	PASS	..
I7290	I7290	RDVS_73/81	petrous	2018	OlaldeNature2018	Context: Archaeological - Period	4200	144	2500-2000 BCE	..	Czech_BellBeaker	Radosevice	Czech Republic	50.410265	14.074597	Repulldown on 3.2M snpset	1240K	1	3.574871	795770	432554	F	n/a (no relatives detected)	n/a (female)	n/a (female)	198	V3	[0.988,0.997]	0.087	0.012	ds.half	S7290.E1.L1	PASS	..
KO1003	KO1003	KolÃ­n II_4071	..	2021	PapacScienceAdvances2021	Direct: IntCal20	4160	53	2294-2136 calBCE (3783Â±25 BP, MAMS-30782)	..	Czech_BellBeaker	Bohemia, KolÃ­n II	Czech Republic	50.025608	15.169166	Repulldown on 3.2M snpset	1240K	1	2.979171	855965	467866	M	Bohemia, Kolï¿½n II Family A (2 members) (2/3d: KO1005-KO1003)	..	R1b - P312	..	HV	..	..	..	ds.half	KO1003.B0101.TF1.1	PASS	..
KO1004	KO1004	KolÃ­n II_4073	..	2021	PapacScienceAdvances2021	Direct: IntCal20	4166	51	2291-2140 calBCE (3787Â±24 BP, MAMS-30783)	..	Czech_BellBeaker	Bohemia, KolÃ­n II	Czech Republic	50.025608	15.169166	Repulldown on 3.2M snpset	1240K	1	2.288441	815312	446212	M	n/a (No relatives detected)	..	R1b - P312	..	T2b11	..	..	..	ds.half	KO1004.B0101.TF1.1	PASS	..
KO1005	KO1005	KolÃ­n II_4074	..	2021	PapacScienceAdvances2021	Direct: IntCal20	4331	51	2463-2296 calBCE (3892Â±24 BP, MAMS-30784)	..	Czech_BellBeaker	Bohemia, KolÃ­n II	Czech Republic	50.025608	15.169166	Repulldown on 3.2M snpset	1240K	1	1.125248	674173	369234	F	Bohemia, Kolï¿½n II Family A (2 members) (2/3d: KO1005-KO1003)	n/a (female)	n/a (female)	..	H1	..	..	..	ds.half	KO1005.B0101.TF1.1	PASS	..
KOP002	KOP002	KolÃ­n VI_4989	..	2021	PapacScienceAdvances2021	Context: Archaeological - Site/Context	4250	58	2400-2200 BCE	..	Czech_BellBeaker	Bohemia, KolÃ­n VI	Czech Republic	50.011045	15.213159	Repulldown on 3.2M snpset	1240K	1	0.935668	562108	302640	M	Bohemia, Kolââ n VI Family A (2 members) (2/3d: KOP003-KOP002)	..	R1b - P312	..	U5a2b	..	..	..	ds.half	KOP002.merged	PASS	..
KOP003	KOP003	KolÃ­n VI_5216	..	2021	PapacScienceAdvances2021	Direct: IntCal20	4342	47	2468-2299 calBCE (3907Â±24 BP, MAMS-30791)	..	Czech_BellBeaker	Bohemia, KolÃ­n VI	Czech Republic	50.011045	15.213159	Repulldown on 3.2M snpset	1240K	1	0.834439	526598	285284	M	Bohemia, Kolââ n VI Family A (2 members) (2/3d: KOP003-KOP002)	..	R1b - P312	..	HV15	..	..	..	ds.half	KOP003.A0102.TF1.1	PASS	..
PRU002	PRU002	PRU002	..	2021	PapacScienceAdvances2021	Direct: IntCal20	4470	34	2574-2466 calBCE (3995Â±23 BP, MAMS-30800)	..	Czech_BellBeaker	Bohemia	Czech Republic	50.078134	14.312195	Repulldown on 3.2M snpset	1240K	1	1.613631	651514	350177	F	Bohemia Family A (3 members) (2d: PRU002-PRU004 | 3d: PRU005-PRU002, PRU005-PRU004)	n/a (female)	n/a (female)	..	K1a3a	..	..	..	ds.half	PRU002.A0101.TF1.1	PASS	..
PRU003	PRU003	PRU003	..	2021	PapacScienceAdvances2021	Direct: IntCal20	4427	59	2570-2348 calBCE (3957Â±24 BP, MAMS-30801)	..	Czech_BellBeaker	Bohemia	Czech Republic	50.078134	14.312195	Repulldown on 3.2M snpset	1240K	1	1.019192	589175	315156	F	n/a (No relatives detected)	n/a (female)	n/a (female)	..	T2b	..	..	..	ds.half	PRU003.B0101.TF1.1	PASS	..
PRU005	PRU005	PRU005	..	2021	PapacScienceAdvances2021	Context: Archaeological - Period	4350	87	2550-2250 BCE	..	Czech_BellBeaker	Bohemia	Czech Republic	50.078134	14.312195	Repulldown on 3.2M snpset	1240K	1	0.472414	340866	180412	F	Bohemia Family A (3 members) (2d: PRU002-PRU004 | 3d: PRU005-PRU002, PRU005-PRU004)	n/a (female)	n/a (female)	..	N1a1a1a2	..	..	..	ds.half	PRU005.B0101.TF1.1	PASS	..
TIS001	TIS001	Ti_ice_77/99	..	2021	PapacScienceAdvances2021	Direct: IntCal20	4326	54	2464-2292 calBCE (3887Â±25 BP, MAMS-30796)	..	Czech_BellBeaker	Bohemia, TiÅ¡ice	Czech Republic	50.283392	14.539446	Repulldown on 3.2M snpset	1240K	1	0.072863	80733	41685	F	n/a (No relatives detected)	n/a (female)	n/a (female)	..	K1b1a1	..	..	..	ds.half	TIS001.A0101.TF1.1	PASS	..
VLI022	VLI022	Vlin_ves_4335/H226	..	2021	PapacScienceAdvances2021	Direct: IntCal20	4265	69	2455-2204 calBCE (3848Â±26 BP, MAMS-30763)	..	Czech_BellBeaker	Bohemia, VlinÄves	Czech Republic	50.365945	14.446606	Repulldown on 3.2M snpset	1240K	1	0.294759	268056	139411	F	n/a (No relatives detected)	n/a (female)	n/a (female)	..	U4b1b1	..	..	..	ds.half	VLI022.A0101.TF1.1	PASS	..
VLI024	VLI024	Vlin_ves_4340/H228	..	2021	PapacScienceAdvances2021	Context: Archaeological - Site/Context	4150	58	2300-2100 BCE	..	Czech_BellBeaker	Bohemia, VlinÄves	Czech Republic	50.365945	14.446606	Repulldown on 3.2M snpset	1240K	1	1.576735	660266	350833	M	n/a (No relatives detected)	..	R1b - P312	..	K1a1	..	..	..	ds.half	VLI024.A0101.TF1.1	PASS	..
VLI026	VLI026	Vlin_ves_4464/H244	..	2021	PapacScienceAdvances2021	Context: Archaeological - Site/Context	4150	58	2300-2100 BCE	..	Czech_BellBeaker	Bohemia, VlinÄves	Czech Republic	50.365945	14.446606	Repulldown on 3.2M snpset	1240K	1	1.208011	594100	315664	F	n/a (No relatives detected)	n/a (female)	n/a (female)	..	X2b	..	..	..	ds.half	VLI026.B0101.TF1.1	PASS	..
VLI028	VLI028	Vlin_ves_4468/H246	..	2021	PapacScienceAdvances2021	Context: Archaeological - Period	4150	58	2300-2100 BCE	..	Czech_BellBeaker	Bohemia, VlinÄves	Czech Republic	50.365945	14.446606	Repulldown on 3.2M snpset	1240K	1	0.083834	90551	46491	M	n/a (No relatives detected)	..	R1b - P312	..	J1c	..	..	..	ds.half	VLI028.A0101.TF1.1	PASS	..
VLI029	VLI029	Vlin_ves_4471/H248	..	2021	PapacScienceAdvances2021	Context: Archaeological - Site/Context	4150	58	2300-2100 BCE	..	Czech_BellBeaker	Bohemia, VlinÄves	Czech Republic	50.365945	14.446606	Repulldown on 3.2M snpset	1240K	1	1.900188	694961	372373	M	n/a (No relatives detected)	..	R1b - P312	..	W3a1c	..	..	..	ds.half	VLI029.B0101.TF1.1	PASS	..
VLI030	VLI030	Vlin_ves_4475/H251	..	2021	PapacScienceAdvances2021	Context: Archaeological - Period	4150	58	2300-2100 BCE	..	Czech_BellBeaker	Bohemia, VlinÄves	Czech Republic	50.365945	14.446606	Repulldown on 3.2M snpset	1240K	1	0.177875	174334	89498	M	n/a (No relatives detected)	..	R1b - P312	..	U2e1b	..	..	..	ds.half	VLI030.B0101.TF1.1	PASS	..
I4887	I4887	feature 542	petrous	2018	OlaldeNature2018	Direct: IntCal20	4071	54	2201-2037 calBCE (3730Â±20 BP, PSUAMS-2845)	..	Czech_BellBeaker_brother.I4888	Prague 8, Kobylisy, Ke StÃ­rce Street	Czech Republic	50.1217475	14.4569508	Repulldown on 3.2M snpset	1240K	1	4.565	800807	437566	M	Czech Republic, Prague 8, Kobylisy, Ke Stirce Street Family B (2 members) (I4887-I4888 have a sibling relationship)	..	..	228	K1a2c	[0.995,0.999]	0.076	0.438	ds.half	S4887.E1.L1	PASS	..
I7271	I7271	BRAN_19B (Grave 19B, 31626)	petrous	2018	OlaldeNature2018	Context: Archaeological - Period	4200	144	2500-2000 BCE	..	Czech_BellBeaker_brother.I7278	BrandÃ½sek	Czech Republic	50.19	14.158	Repulldown on 3.2M snpset	1240K	1	0.198159	190175	100546	M	Czech Republic, Brandysek Family A (2 members) (I7271-I7278 have a sibling relationship [brothers])	..	..	37.8	U4a	[0.979,0.996]	0.134	0.454	ds.half	S7271.E1.L1	PASS	..
RISE567_noUDG.SG	I4136	RISE567 (F0523, A0766, gr. 8)	tooth	2015	AllentoftNature2015	Context: Archaeological - Period	4250	289	2800-1800 BCE	..	Czech_BellBeaker_dup.I4136.SG	Knezeves	Czech Republic	50.118	14.258	Repulldown on 3.2M snpset	Shotgun	1	0.027	31643	17180	F	n/a (no relatives detected)	n/a (female)	n/a (female)	..	U5b2c	..	..	..	ds.minus	RISE567	PASS	..
RISE566_noUDG.SG	I4145	RISE566 (F0521, A01168)	tooth	2015	AllentoftNature2015	Direct: IntCal20	4089	66	2282-2032 calBCE (3740Â±35 BP, Poz-84460)	..	Czech_BellBeaker_dup.I4145.SG	Knezeves	Czech Republic	50.118	14.258	Repulldown on 3.2M snpset	Shotgun	1	0.103	115588	61004	M	n/a (no relatives detected)	..	n/a (not published)	..	H	..	..	..	ds.minus	RISE566	PASS	..
I7210	I7210	RDVS_68/80	petrous	2018	OlaldeNature2018	Direct: IntCal20	4071	54	2201-2037 calBCE (3730Â±20 BP, PSUAMS-4236)	..	Czech_BellBeaker_father.or.son.I7212	Radosevice	Czech Republic	50.410265	14.074597	Repulldown on 3.2M snpset	1240K	1	3.555845	731971	401848	M	Czech Republic, Radovesice Family A (2 members) (I7212-I7210 have a father-son relationship)	..	..	260	H6a1b4	[0.990,0.997]	0.101	0.427	ds.half	S7210.E1.L1	PASS	..
I7283	I7283	RDVS_117/78	petrous	2018	OlaldeNature2018	Context: Archaeological - Period	4200	144	2500-2000 BCE	..	Czech_BellBeaker_mother.I7282	Radosevice	Czech Republic	50.410265	14.074597	Repulldown on 3.2M snpset	1240K	1	3.097174	739461	403557	F	Czech Republic, Radovesice Family B (2 members) (I7283-I7282 have a mother-son relationship)	n/a (female)	n/a (female)	296	K1a3a3	[0.995,1.000]	0.107	0.01	ds.half	S7283.E1.L1	PASS	..
I7289	I7289	RDVS_67/80	petrous	2018	OlaldeNature2018	Direct: IntCal20	4289	62	2456-2209 calBCE (3860Â±20 BP, PSUAMS-4353)	..	Czech_BellBeaker_sibling.I7214	Radosevice	Czech Republic	50.410265	14.074597	Repulldown on 3.2M snpset	1240K	1	3.202805	751732	410294	M	Czech Republic, Radovesice Family C (2 members) (I7214-I7289 have a sibling relationship)	..	..	190	U8b1b1	[0.996,1.000]	0.107	0.423	ds.half	S7289.E1.L1	PASS	..
I15823	I15823	1651 (66, 16044, S. 609; Prirus. C. P7p-4/95)	petrous	2021	PattersonNature2021	Context: Archaeological - Period	5550	115	3800-3400 BCE	..	Czech_C	Central Bohemia, Prague 5, Prague-Jinonice (HolmanÊ¼s Garden Centre)	Czech Republic	50.054385	14.363387	Repulldown on 3.2M snpset	1240K	1	1.020987	586879	312511	M	n/a (no relatives detected)	..	..	105.4	K1a4a1	[0.970,0.989]	0.14	0.403	ss.half	S15823.Y1.E1.L1	PASS	..
I15826	I15826	1654 (92, 16049, S. 789)	petrous	2021	PattersonNature2021	Direct: IntCal20	5505	65	3634-3382 calBCE (4750Â±25 BP, PSUAMS-8271)	..	Czech_C	Central Bohemia, Prague 5, Prague-Jinonice (HolmanÊ¼s Garden Centre)	Czech Republic	50.054385	14.363387	Repulldown on 3.2M snpset	1240K	1	0.225559	222723	117830	M	n/a (no relatives detected)	..	..	41.24	T2b	[0.969,0.990]	0.208	0.388	ss.half	S15826.Y1.E1.L1	PASS	..
I17310	I17310	2839 (P7A-7997, 137B)	petrous	2021	PattersonNature2021	Direct: IntCal20	5397	47	3519-3370 calBCE (4670Â±30 BP, PSUAMS-10053)	..	Czech_C	NW Bohemia, Teplice, BÃ­lina (Titzler)	Czech Republic	50.556196	13.763549	Repulldown on 3.2M snpset	1240K	1	0.963277	437697	235510	M	n/a (no relatives detected)	..	..	56.41	J1c7	[0.973,0.993]	0.108	0.473564636	ss.half	S17310.Y1.E2.L1	PASS	..
I14167	I14167	1155 (59, 34192)	petrous	2021	PapacScienceAdvances2021	Context: Date(s) from same site (I7186, I7187, I7188, I7189, I7191, I7192, I7193, I7194, MA1)	5850	231	4300-3500 BCE	..	Czech_C_Baalberge	Makotrasy	Czech Republic	50.145766	14.221421	Repulldown on 3.2M snpset	1240K	1	1.867319	753658	415486	M	n/a (no relatives detected)	..	..	415.7	U5b3	[0.987,0.999]	0.101	0.4	ds.half	S14167.Y1.E1.L1	PASS	..
I14169	I14169	1157 (38053, sonda 19, prikop II, pr. C. 61/1979)	petrous	2021	PapacScienceAdvances2021	Context: Date(s) from same site (I7186, I7187, I7188, I7189, I7191, I7192, I7193, I7194, MA1)	5850	231	4300-3500 BCE	..	Czech_C_Baalberge	Makotrasy	Czech Republic	50.145766	14.221421	Repulldown on 3.2M snpset	1240K	1	3.869031	794414	439022	M	n/a (no relatives detected)	..	..	413.4	N1a1a1a2	[0.988,0.999]	0.076	0.422	ds.half	S14169.Y1.E1.L1	PASS	..
I14170	I14170	1158 (34187, 35 dno)	petrous	2021	PapacScienceAdvances2021	Context: Date(s) from same site (I7186, I7187, I7188, I7189, I7191, I7192, I7193, I7194, MA1)	5850	231	4300-3500 BCE	..	Czech_C_Baalberge	Makotrasy	Czech Republic	50.145766	14.221421	Repulldown on 3.2M snpset	1240K	1	3.329508	785492	434317	M	n/a (no relatives detected)	..	..	648.1	H+16129	[0.984,0.998]	0.086	0.408	ds.half	S14170.Y1.E1.L1	PASS	..
I14171	I14171	1159 (37239, obj. 123, 29, 8-30)	petrous	2021	PapacScienceAdvances2021	Context: Date(s) from same site (I7186, I7187, I7188, I7189, I7191, I7192, I7193, I7194, MA1)	5850	231	4300-3500 BCE	..	Czech_C_Baalberge	Makotrasy	Czech Republic	50.145766	14.221421	Repulldown on 3.2M snpset	1240K	1	3.489895	778914	429592	F	n/a (no relatives detected)	n/a (female)	n/a (female)	699.8	H3	[0.991,1.000]	0.085	0.009	ds.half	S14171.Y1.E1.L1	PASS	..
I14172	I14172	1160 (38218, obj. 127)	petrous	2021	PapacScienceAdvances2021	Context: Date(s) from same site (I7186, I7187, I7188, I7189, I7191, I7192, I7193, I7194, MA1)	5850	231	4300-3500 BCE	..	Czech_C_Baalberge	Makotrasy	Czech Republic	50.145766	14.221421	Repulldown on 3.2M snpset	1240K	1	3.402699	792081	434852	F	n/a (no relatives detected)	n/a (female)	n/a (female)	627.7	U3a1	[0.985,0.997]	0.087	0.007	ds.half	S14172.Y1.E1.L1	PASS	..
I14173	I14173	1161 (34197, 96 (3), 61-3-96 e.f)	petrous	2021	PapacScienceAdvances2021	Context: Date(s) from same site (I7186, I7187, I7188, I7189, I7191, I7192, I7193, I7194, MA1)	5850	231	4300-3500 BCE	..	Czech_C_Baalberge	Makotrasy	Czech Republic	50.145766	14.221421	Repulldown on 3.2M snpset	1240K	1	4.000783	811949	448166	M	n/a (no relatives detected)	..	..	492.6	K1a+195	[0.989,0.999]	0.088	0.417	ds.half	S14173.Y1.E1.L1	PASS	..
I14174	I14174	1162 (34185 c., 28 dno, 1, 61-3-28 m)	petrous	2021	PapacScienceAdvances2021	Context: Date(s) from same site (I7186, I7187, I7188, I7189, I7191, I7192, I7193, I7194, MA1)	5850	231	4300-3500 BCE	..	Czech_C_Baalberge	Makotrasy	Czech Republic	50.145766	14.221421	Repulldown on 3.2M snpset	1240K	1	3.221055	772079	426195	M	n/a (no relatives detected)	..	..	835	H	[0.988,1.000]	0.097	0.412	ds.half	S14174.Y1.E1.L1	PASS	..
I14175	I14175	1163 (34204, 1, west)	petrous	2021	PapacScienceAdvances2021	Context: Date(s) from same site (I7186, I7187, I7188, I7189, I7191, I7192, I7193, I7194, MA1)	5850	231	4300-3500 BCE	..	Czech_C_Baalberge	Makotrasy	Czech Republic	50.145766	14.221421	Repulldown on 3.2M snpset	1240K	1	3.144535	778787	429185	F	n/a (no relatives detected)	n/a (female)	n/a (female)	456.9	J1c2	[0.977,0.994]	0.138	0.009	ds.half	S14175.Y1.E1.L1	PASS	..
I14176	I14176	1164 (34200, 100, 61-3-100 e)	petrous	2021	PapacScienceAdvances2021	Context: 2d to 3d relationship with Dated I17189	5550	58	3700-3500 BCE	..	Czech_C_Baalberge	Makotrasy	Czech Republic	50.145766	14.221421	Repulldown on 3.2M snpset	1240K	1	3.249323	764169	422334	M	Czech Republic, Makotrasy Family A (2 members) (I7189-I14176 have a 2d or 3d relationship)	..	..	584	K1a4a1	[0.987,0.997]	0.081	0.42	ds.half	S14176.Y1.E1.L1	PASS	..
I16121	I16121	2378 (Hrob 4, 38346/d, K 113 H; Sonda 27, Prikop II)	petrous (CBD)	2021	PapacScienceAdvances2021	Context: Date(s) from same site (I7186, I7187, I7188, I7189, I7191, I7192, I7193, I7194, MA1)	5850	231	4300-3500 BCE	..	Czech_C_Baalberge	Makotrasy	Czech Republic	50.145766	14.221421	Repulldown on 3.2M snpset	1240K	1	1.00368	573438	308385	F	n/a (no relatives detected)	n/a (female)	n/a (female)	128.8	T2c1d1	[0.977,0.992]	0.1	0.012	ss.half	S16121.Y1.E1.L1	PASS	..
I16122	I16122	2379 (Hrob 6, 38346/f, 116; sonda 27; prikop II LK)	petrous (CBD)	2021	PapacScienceAdvances2021	Context: Date(s) from same site (I7186, I7187, I7188, I7189, I7191, I7192, I7193, I7194, MA1)	5850	231	4300-3500 BCE	..	Czech_C_Baalberge	Makotrasy	Czech Republic	50.145766	14.221421	Repulldown on 3.2M snpset	1240K	1	0.797999	520638	278726	F	n/a (no relatives detected)	n/a (female)	n/a (female)	129.8	V	[0.968,0.994]	0.114	0.012	ss.half	S16122.Y1.E1.L1	PASS	..
I6677	I6677	BILI_4	petrous (CBD)	2019	NarasimhanPattersonScience2019	Context: Archaeological - Period	5550	115	3800-3400 BCE	..	Czech_C_Baalberge	Bilina	Czech Republic	50.548056	13.776111	Repulldown on 3.2M snpset	1240K	1	3.488173	854313	462040	M	n/a (no relatives detected)	..	..	152	T2b	[0.986,0.993]	0.098	0.416	ds.half	S6677.E1.L1	PASS	..
I7186	I7186	MKTY_20	petrous	2021	PapacScienceAdvances2021	Direct: IntCal20	5713	63	3933-3655 calBCE (4990Â±25 BP, PSUAMS-4231)	..	Czech_C_Baalberge	Makotrasy	Czech Republic	50.145766	14.221421	Repulldown on 3.2M snpset	1240K	1	4.047724	867308	472807	F	n/a (no relatives detected)	n/a (female)	n/a (female)	310	T2c1d1	[0.996,0.999]	0.079	0.015	ds.half	S7186.E1.L1	PASS	..
I7187	I7187	MKTY_51	petrous	2021	PapacScienceAdvances2021	Direct: IntCal20	6044	74	4227-3986 calBCE (5260Â±20 BP, PSUAMS-4404)	..	Czech_C_Baalberge	Makotrasy	Czech Republic	50.145766	14.221421	Repulldown on 3.2M snpset	1240K	1	3.966766	854371	465804	M	n/a (no relatives detected)	..	..	346	T2c1d+152	[0.998,1.000]	0.088	0.421	ds.half	S7187.E1.L1	PASS	..
I7188	I7188	MKTY_86	petrous	2021	PapacScienceAdvances2021	Direct: IntCal20	5610	24	3705-3635 calBCE (4880Â±20 BP, PSUAMS-4232)	..	Czech_C_Baalberge	Makotrasy	Czech Republic	50.145766	14.221421	Repulldown on 3.2M snpset	1240K	1	4.125105	864313	470493	F	n/a (no relatives detected)	n/a (female)	n/a (female)	347	N1a1a	[0.991,0.998]	0.104	0.015	ds.half	S7188.E1.L1	PASS	..
I7189	I7189	MKTY_96/1	petrous	2021	PapacScienceAdvances2021	Direct: IntCal20	5526	40	3634-3522 calBCE (4765Â±20 BP, PSUAMS-4233)	..	Czech_C_Baalberge	Makotrasy	Czech Republic	50.145766	14.221421	Repulldown on 3.2M snpset	1240K	1	4.119969	855752	466240	F	Czech Republic, Makotrasy Family A (2 members) (I7189-I14176 have a 2d or 3d relationship)	n/a (female)	n/a (female)	268	W5	[0.990,0.997]	0.074	0.015	ds.half	S7189.E1.L1	PASS	..
I7191	I7191	MKTY_96/2	petrous	2021	PapacScienceAdvances2021	Direct: IntCal20	5657	39	3774-3650 calBCE (4945Â±25 BP, PSUAMS-3997)	..	Czech_C_Baalberge	Makotrasy	Czech Republic	50.145766	14.221421	Repulldown on 3.2M snpset	1240K	1	4.324923	876046	476119	F	n/a (no relatives detected)	n/a (female)	n/a (female)	326	U5b3	[0.985,0.994]	0.071	0.014	ds.half	S7191.E1.L1	PASS	extraction.negative.flag
I7192	I7192	MKTY_96/3	petrous	2021	PapacScienceAdvances2021	Direct: IntCal20	5552	45	3654-3530 calBCE (4840Â±25 BP, PSUAMS-3879)	..	Czech_C_Baalberge	Makotrasy	Czech Republic	50.145766	14.221421	Repulldown on 3.2M snpset	1240K	1	4.120722	866736	471577	M	n/a (no relatives detected)	..	..	268	J1c1	[0.995,1.000]	0.1	0.418	ds.half	S7192.E1.L1	PASS	extraction.negative.flag
I7194	I7194	MKTY_hrob 2-1	petrous	2021	PapacScienceAdvances2021	Direct: IntCal20	5527	37	3633-3524 calBCE (4770Â±20 BP, PSUAMS-4235)	..	Czech_C_Baalberge	Makotrasy	Czech Republic	50.145766	14.221421	Repulldown on 3.2M snpset	1240K	1	4.025127	858047	467541	F	n/a (no relatives detected)	n/a (female)	n/a (female)	415	K1a3a	[0.986,0.994]	0.071	0.015	ds.half	S7194.E1.L1	PASS	extraction.negative.flag
BUT002	BUT002	Praha 5 - NovÃ© Butovice_33 (Buchv 42)	..	2021	PapacScienceAdvances2021	Context: Archaeological - Period	4350	58	2500-2300 BCE	..	Czech_CordedWare	Bohemia, Praha 5 - NovÃ© Butovice	Czech Republic	50.052366	14.344968	Repulldown on 3.2M snpset	1240K	1	0.240503	238531	129236	F	n/a (No relatives detected)	n/a (female)	n/a (female)	..	U5a1a1	..	..	..	ds.half	BUT002.A0101.TF1.1	PASS	..
BUT003	BUT003	Praha 5 - NovÃ© Butovice_35 (Buchv 44)	..	2021	PapacScienceAdvances2021	Direct: IntCal20	4335	51	2466-2296 calBCE (3898Â±26 BP, MAMS-41375)	..	Czech_CordedWare	Bohemia, Praha 5 - NovÃ© Butovice	Czech Republic	50.052366	14.344968	Repulldown on 3.2M snpset	1240K	1	0.532794	423913	231186	M	n/a (No relatives detected)	..	R1a - M417 (xZ645)	..	H3v	..	..	..	ds.half	BUT003.A0101.TF1.1	PASS	..
CAH005	CAH005	_achovice_12	..	2021	PapacScienceAdvances2021	Direct: IntCal20	4349	49	2471-2298 calBCE (3917Â±26 BP, MAMS-41377)	..	Czech_CordedWare	Bohemia, Äachovice	Czech Republic	50.373091	13.365431	Repulldown on 3.2M snpset	1240K	1	1.425558	670868	368475	M	n/a (No relatives detected)	..	R1a - M417 (xZ645)	..	R1b1	..	..	..	ds.half	CAH005.B0102.TF1.1	PASS	..
CAH010	CAH010	_achovice_47	..	2021	PapacScienceAdvances2021	Direct: IntCal20	4275	69	2456-2206 calBCE (3853Â±27 BP, MAMS-41378)	..	Czech_CordedWare	Bohemia, Äachovice	Czech Republic	50.373091	13.365431	Repulldown on 3.2M snpset	1240K	1	1.581989	775350	422431	F	n/a (No relatives detected)	n/a (female)	n/a (female)	..	T2a1b1a	..	..	..	ds.half	CAH010.B0102.TF1.1	PASS	..
DRO001	DRO001	Drou_kovice_20B-2	..	2021	PapacScienceAdvances2021	Direct: IntCal20	4697	72	2874-2628 calBCE (4147Â±23 BP, MAMS-45783)	..	Czech_CordedWare	Bohemia, DrouÅ¾kovice	Czech Republic	50.436881	13.41345	Repulldown on 3.2M snpset	1240K	1	1.068793	662352	350878	M	n/a (No relatives detected)	..	Q1b2a	..	H2b	..	..	..	ds.half	DRO001.B0101.TF1.1	PASS	..
I13467	I13467	770 (10, 38757)	petrous	2021	PattersonNature2021	Direct: IntCal20	4289	66	2457-2209 calBCE (3860Â±25 BP, PSUAMS-10090)	..	Czech_CordedWare	Central Bohemia, Prague 5, Prague-StodÅ¯lky (MalÃ¡ Ohrada site)	Czech Republic	50.044984	14.339296	Repulldown on 3.2M snpset	1240K	1	4.311281	847115	468087	M	OHR001-I13467 are duplicates	..	..	292.6	H+16291	[0.974,0.997]	0.087	0.405	ds.half	S13467.Y1.E1.L1	PASS	..
I6695	I6695	BILI_139	petrous (CBD)	2019	NarasimhanPattersonScience2019	Context: Archaeological - Period	4575	159	2900-2350 BCE	..	Czech_CordedWare	Bilina	Czech Republic	50.548056	13.776111	Repulldown on 3.2M snpset	1240K	1	3.718326	817438	446875	F	n/a (no relatives detected)	n/a (female)	n/a (female)	188	H2a3	[0.989,0.999]	0.068	0.014	ds.half	S6695.E1.L1	PASS	..
I6696	I6696	VEZE_27	petrous (CBD)	2019	NarasimhanPattersonScience2019	Context: Archaeological - Period	4575	159	2900-2350 BCE	..	Czech_CordedWare	VelkÃ© Å½ernoseky	Czech Republic	50.542896	14.065942	Repulldown on 3.2M snpset	1240K	1	3.161274	832015	453453	M	n/a (no relatives detected)	..	..	187	H2a1	[0.985,0.995]	0.077	0.417	ds.half	S6696.E1.L1	PASS	..
I7207	I7207	RDVS_04/81	petrous	2019	NarasimhanPattersonScience2019	Direct: IntCal20	4370	55	2561-2306 calBCE (3935Â±25 BP, PSUAMS-3887)	..	Czech_CordedWare	Radosevice	Czech Republic	50.410265	14.074597	Repulldown on 3.2M snpset	1240K	1	1.863154	772970	418029	M	n/a (no relatives detected)	..	..	101	W3a1	[0.984,0.993]	0.119	0.42	ds.half	S7207.E1.L1	PASS	..
I7208	I7208	RDVS_40/78	petrous	2019	NarasimhanPattersonScience2019	Direct: IntCal20	4324	55	2464-2290 calBCE (3885Â±25 BP, PSUAMS-3888)	..	Czech_CordedWare	Radosevice	Czech Republic	50.410265	14.074597	Repulldown on 3.2M snpset	1240K	1	1.96227	793798	428359	M	n/a (no relatives detected)	..	..	194	U5a1b	[0.996,1.000]	0.135	0.419	ds.half	S7208.E1.L1	PASS	..
I7209	I7209	RDVS_5/79	petrous	2019	NarasimhanPattersonScience2019	Direct: IntCal20	4269	68	2456-2204 calBCE (3850Â±25 BP, PSUAMS-4026)	..	Czech_CordedWare	Radosevice	Czech Republic	50.410265	14.074597	Repulldown on 3.2M snpset	1240K	1	4.120915	850535	464875	M	n/a (no relatives detected)	..	..	288	J1c2	[0.996,1.000]	0.102	0.42	ds.half	S7209.E1.L1	PASS	..
I7279	I7279	BRAN_74 (Grave 74, 32160)	petrous	2018	OlaldeNature2018	Context: Archaeological - Period	4200	144	2500-2000 BCE	..	Czech_CordedWare	BrandÃ½sek	Czech Republic	50.19	14.158	Repulldown on 3.2M snpset	1240K	1	1.095572	624517	337952	M	n/a (no relatives detected)	..	..	117	H7d	[0.984,0.995]	0.101	0.424	ds.half	S7279.E1.L1	PASS	..
I7280	I7280	BRAN_78 (Grave 78, 32163)	petrous	2018	OlaldeNature2018	Context: Archaeological - Period	4200	144	2500-2000 BCE	..	Czech_CordedWare	BrandÃ½sek	Czech Republic	50.19	14.158	Repulldown on 3.2M snpset	1240K	1	3.362758	764347	417747	M	n/a (no relatives detected)	..	..	370	W5a	[0.993,0.999]	0.062	0.422	ds.half	S7280.E1.L1	PASS	..
KO1002	KO1002	KolÃ­n I_3013	..	2021	PapacScienceAdvances2021	Direct: IntCal20	4533	79	2838-2474 calBCE (4055Â±29 BP, MAMS-38481)	..	Czech_CordedWare	Bohemia, KolÃ­n I	Czech Republic	50.033343	15.168084	Repulldown on 3.2M snpset	1240K	1	3.6263	981653	522307	M	n/a (No relatives detected)	..	R1b - L151	..	X2b4	..	..	..	ds.half	KO1002.merged	PASS	..
KON001	KON001	Konobr_e_10A/91	..	2021	PapacScienceAdvances2021	Direct: IntCal20	4697	73	2874-2627 calBCE (4147Â±24 BP, MAMS-45787)	..	Czech_CordedWare	Bohemia, KonobrÅ¾e	Czech Republic	50.555735	13.660563	Repulldown on 3.2M snpset	1240K	1	0.475836	419459	222333	F	Bohemia, Konobr_e Family A (3 members) (2d: KON005-KON003, KON003-KON001)	n/a (female)	n/a (female)	..	T2b	..	..	..	ds.half	KON001.B0101.TF1.1	PASS	..
KON003	KON003	Konobr_e_26A/91	..	2021	PapacScienceAdvances2021	Context: Archaeological - Period	4650	115	2900-2500 BCE	..	Czech_CordedWare	Bohemia, KonobrÅ¾e	Czech Republic	50.555735	13.660563	Repulldown on 3.2M snpset	1240K	1	0.077146	86814	44165	M	Bohemia, Konobr_e Family A (3 members) (2d: KON005-KON003, KON003-KON001)	..	R1b - L151	..	L1'2'3'4'5'6	..	..	..	ds.half	KON003.A0101.TF1.1	PASS	..
KON004	KON004	Konobr_e_31/91	..	2021	PapacScienceAdvances2021	Direct: IntCal20	4398	61	2567-2344 calBCE (3947Â±24 BP, MAMS-45788)	..	Czech_CordedWare	Bohemia, KonobrÅ¾e	Czech Republic	50.555735	13.660563	Repulldown on 3.2M snpset	1240K	1	1.551627	777254	414141	F	n/a (No relatives detected)	n/a (female)	n/a (female)	..	U5b2a1a1	..	..	..	ds.half	KON004.B0101.TF1.1	PASS	..
KON005	KON005	Konobr_e_26/94	..	2021	PapacScienceAdvances2021	Direct: IntCal20	4680	80	2869-2583 calBCE (4130Â±24 BP, MAMS-45789)	..	Czech_CordedWare	Bohemia, KonobrÅ¾e	Czech Republic	50.555735	13.660563	Repulldown on 3.2M snpset	1240K	1	0.046769	53995	28979	M	Bohemia, Konobr_e Family A (3 members) (2d: KON005-KON003, KON003-KON001)	..	R1b - M269	..	U	..	..	..	ds.half	KON005.merged	PASS	..
OBR001	OBR001	ObÅÃ­stvÃ­_1-1	..	2021	PapacScienceAdvances2021	Direct: IntCal20	4545	76	2841-2490 calBCE (4064Â±23 BP, MAMS-41363)	..	Czech_CordedWare	Bohemia, ObÅÃ­stvÃ­	Czech Republic	50.292725	14.484945	Repulldown on 3.2M snpset	1240K	1	0.179497	174764	89058	F	Bohemia, Ob_ï¿½stvï¿½ Family A (2 members) (1d: OBR002-OBR001)	n/a (female)	n/a (female)	..	HV6	..	..	..	ds.half	OBR001.B0101.TF1.1	PASS	..
OBR003	OBR003	ObÅÃ­stvÃ­_166	..	2021	PapacScienceAdvances2021	Direct: IntCal20	4835	27	2913-2786 calBCE (4259Â±23 BP, MAMS-30795)	..	Czech_CordedWare	Bohemia, ObÅÃ­stvÃ­	Czech Republic	50.292725	14.484945	Repulldown on 3.2M snpset	1240K	1	0.499142	421063	223999	M	n/a (No relatives detected)	..	R1b - L151	..	..	..	..	..	ds.half	OBR003.F0101.TF1.1	PASS	..
OBR004	OBR004	ObÅÃ­stvÃ­_372	..	2021	PapacScienceAdvances2021	Direct: IntCal20	4512	65	2831-2472 calBCE (4048Â±26 BP, MAMS-38483)	..	Czech_CordedWare	Bohemia, ObÅÃ­stvÃ­	Czech Republic	50.292725	14.484945	Repulldown on 3.2M snpset	1240K	1	0.569987	419333	221670	F	n/a (No relatives detected)	n/a (female)	n/a (female)	..	K2a5	..	..	..	ds.half	OBR004.B0101.TF1.1	PASS	..
OHR002	OHR002	Praha 5 - MalÃ¡ Ohrada_26 (Buchv 55)	..	2021	PapacScienceAdvances2021	Direct: IntCal20	4477	36	2617-2468 calBCE (4017Â±25 BP, MAMS-41374)	..	Czech_CordedWare	Bohemia, Praha 5 - MalÃ¡ Ohrada	Czech Republic	50.04618	14.337021	Repulldown on 3.2M snpset	1240K	1	1.630661	770647	418991	F	n/a (No relatives detected)	n/a (female)	n/a (female)	..	R1a1a	..	..	..	ds.half	OHR002.B0101.TF1.1	PASS	..
PNL002	PNL002	Ploti_t_ nad Labem_221B	..	2021	PapacScienceAdvances2021	Direct: IntCal20	4653	93	2869-2505 calBCE (4110Â±35 BP, Poz-86648)	..	Czech_CordedWare	Bohemia, PlotiÅ¡tÄ nad Labem	Czech Republic	50.250195	15.811275	Repulldown on 3.2M snpset	1240K	1	1.791034	831371	437749	M	n/a (No relatives detected)	..	R1a - M417 (xZ645)	..	H3b	..	..	..	ds.half	PNL002.A0101.TF1.1	PASS	..
STD001	STD001	Stadice_28	..	2021	PapacScienceAdvances2021	Context: Archaeological - Period	4500	58	2650-2450 BCE	..	Czech_CordedWare	Bohemia, Stadice	Czech Republic	50.612939	13.961205	Repulldown on 3.2M snpset	1240K	1	0.931037	603369	319145	M	n/a (No relatives detected)	..	R1a - M417 (xZ645)	..	W5a	..	..	..	ds.half	STD001.B0101.TF1.1	PASS	..
STD002	STD002	Stadice_29	..	2021	PapacScienceAdvances2021	Direct: IntCal20	4720	63	2885-2639 calBCE (4177Â±25 BP, MAMS-45792)	..	Czech_CordedWare	Bohemia, Stadice	Czech Republic	50.612939	13.961205	Repulldown on 3.2M snpset	1240K	1	1.087616	652586	346368	M	n/a (No relatives detected)	..	R1b - L151	..	I1a	..	..	..	ds.half	STD002.B0101.TF1.1	PASS	..
TRM001	TRM001	Trmice_4/87	..	2021	PapacScienceAdvances2021	Context: Archaeological - Period	4650	115	2900-2500 BCE	..	Czech_CordedWare	Bohemia, Trmice	Czech Republic	50.637938	13.992275	Repulldown on 3.2M snpset	1240K	1	0.039609	45924	23493	M	n/a (No relatives detected)	..	R1a	..	L1'2'3'4'5'6	..	..	..	ds.half	TRM001.A0101.TF1.1	PASS	..
TRM003	TRM003	Trmice_10/87	..	2021	PapacScienceAdvances2021	Direct: IntCal20	4620	92	2854-2501 calBCE (4093Â±24 BP, MAMS-45794)	..	Czech_CordedWare	Bohemia, Trmice	Czech Republic	50.637938	13.992275	Repulldown on 3.2M snpset	1240K	1	1.648442	786500	419591	F	Bohemia, Trmice Family A (2 members) (2d: TRM003-TRM006)	n/a (female)	n/a (female)	..	H1q	..	..	..	ds.half	TRM003.B0101.TF1.1	PASS	..
TRM006	TRM006	Trmice_109/82	..	2021	PapacScienceAdvances2021	Direct: IntCal20	4644	91	2862-2573 calBCE (4105Â±25 BP, MAMS-45796)	..	Czech_CordedWare	Bohemia, Trmice	Czech Republic	50.637938	13.992275	Repulldown on 3.2M snpset	1240K	1	1.83141	827026	439728	M	Bohemia, Trmice Family A (2 members) (2d: TRM003-TRM006)	..	R1a - M417 (xZ645)	..	R1b1	..	..	..	ds.half	TRM006.B0101.TF1.1	PASS	..
VLI007	VLI007	Vlin_ves_774	..	2021	PapacScienceAdvances2021	Direct: IntCal20	4739	59	2890-2677 calBCE (4196Â±21 BP, MAMS-30758)	..	Czech_CordedWare	Bohemia, VlinÄves	Czech Republic	50.365945	14.446606	Repulldown on 3.2M snpset	1240K	1	2.121586	817824	439468	F	n/a (No relatives detected)	n/a (female)	n/a (female)	..	U5a2a1	..	..	..	ds.half	VLI007.merged	PASS	..
VLI010	VLI010	Vlin_ves_1423	..	2021	PapacScienceAdvances2021	Direct: IntCal20	4483	41	2621-2470 calBCE (4027Â±25 BP, MAMS-38472)	..	Czech_CordedWare	Bohemia, VlinÄves	Czech Republic	50.365945	14.446606	Repulldown on 3.2M snpset	1240K	1	1.624697	644718	347180	F	n/a (No relatives detected)	n/a (female)	n/a (female)	..	H5a1	..	..	..	ds.half	VLI010.A0101.TF1.1	PASS	..
VLI011	VLI011	Vlin_ves_4214A	..	2021	PapacScienceAdvances2021	Direct: IntCal20	4718	64	2884-2636 calBCE (4174Â±25 BP, MAMS-44711)	..	Czech_CordedWare	Bohemia, VlinÄves	Czech Republic	50.365945	14.446606	Repulldown on 3.2M snpset	1240K	1	1.859089	681148	364658	M	Bohemia, Vlin_ves Family C (2 members) (father-son: VLI011-VLI015)	..	R1b - L151	..	W3a1c	..	..	..	ds.half	VLI011.B0101.TF1.1	PASS	..
VLI016	VLI016	Vlin_ves_4871	..	2021	PapacScienceAdvances2021	Direct: IntCal20	4345	48	2470-2299 calBCE (3913Â±26 BP, MAMS-38473)	..	Czech_CordedWare	Bohemia, VlinÄves	Czech Republic	50.365945	14.446606	Repulldown on 3.2M snpset	1240K	1	1.78769	683955	366519	M	n/a (No relatives detected)	..	R1a - M417 (xZ645)	..	K1b1a1	..	..	..	ds.half	VLI016.B0101.TF1.1	PASS	..
VLI017	VLI017	Vlin_ves_5379	..	2021	PapacScienceAdvances2021	Direct: IntCal20	4336	52	2467-2297 calBCE (3902Â±28 BP, MAMS-38474)	..	Czech_CordedWare	Bohemia, VlinÄves	Czech Republic	50.365945	14.446606	Repulldown on 3.2M snpset	1240K	1	1.848098	683782	367229	F	n/a (No relatives detected)	n/a (female)	n/a (female)	..	X2b	..	..	..	ds.half	VLI017.B0101.TF1.1	PASS	..
VLI019	VLI019	Vlin_ves_8171A	..	2021	PapacScienceAdvances2021	Context: Archaeological - Period	4500	58	2650-2450 BCE	..	Czech_CordedWare	Bohemia, VlinÄves	Czech Republic	50.365945	14.446606	Repulldown on 3.2M snpset	1240K	1	0.65854	437976	229392	M	n/a (No relatives detected)	..	R1a - M417 (xZ645)	..	H5c	..	..	..	ds.half	VLI019.B0101.TF1.1	PASS	..
VLI020	VLI020	Vlin_ves_9730	..	2021	PapacScienceAdvances2021	Direct: IntCal20	4446	52	2572-2351 calBCE (3966Â±25 BP, MAMS-30761)	..	Czech_CordedWare	Bohemia, VlinÄves	Czech Republic	50.365945	14.446606	Repulldown on 3.2M snpset	1240K	1	1.610131	639947	343997	F	n/a (No relatives detected)	n/a (female)	n/a (female)	..	I4a	..	..	..	ds.half	VLI020.A0101.TF1.1	PASS	..
VLI067	VLI067	Vlin_ves_1494	..	2021	PapacScienceAdvances2021	Direct: IntCal20	4718	64	2883-2637 calBCE (4173Â±24 BP, MAMS-41360)	..	Czech_CordedWare	Bohemia, VlinÄves	Czech Republic	50.365945	14.446606	Repulldown on 3.2M snpset	1240K	1	1.614939	712550	391109	F	n/a (No relatives detected)	n/a (female)	n/a (female)	..	T1a1	..	..	..	ds.half	VLI067.merged	PASS	..
VLI070	VLI070	Vlin_ves_5790	..	2021	PapacScienceAdvances2021	Direct: IntCal20	4351	44	2470-2306 calBCE (3918Â±21 BP, MAMS-46362)	..	Czech_CordedWare	Bohemia, VlinÄves	Czech Republic	50.365945	14.446606	Repulldown on 3.2M snpset	1240K	1	0.39059	323834	176456	F	n/a (No relatives detected)	n/a (female)	n/a (female)	..	U2e1	..	..	..	ds.half	VLI070.A0101.TF1.1	PASS	..
VLI071	VLI071	Vlin_ves_865	..	2021	PapacScienceAdvances2021	Direct: IntCal20	4715	65	2882-2635 calBCE (4171Â±26 BP, MAMS-45798)	..	Czech_CordedWare	Bohemia, VlinÄves	Czech Republic	50.365945	14.446606	Repulldown on 3.2M snpset	1240K	1	1.537541	777113	412551	F	n/a (No relatives detected)	n/a (female)	n/a (female)	..	H	..	..	..	ds.half	VLI071.B0101.TF1.1	PASS	..
VLI075	VLI075	Vlin_ves_1071	..	2021	PapacScienceAdvances2021	Context: Archaeological - Period	4650	115	2900-2500 BCE	..	Czech_CordedWare	Bohemia, VlinÄves	Czech Republic	50.365945	14.446606	Repulldown on 3.2M snpset	1240K	1	0.03552	41203	21091	M	n/a (No relatives detected)	..	R1a?	..	L3'4	..	..	..	ds.half	VLI075.A0101.TF1.1	PASS	..
VLI076	VLI076	Vlin_ves_1515	..	2021	PapacScienceAdvances2021	Direct: IntCal20	4906	40	3018-2899 calBCE (4340Â±25 BP, MAMS-45799)	..	Czech_CordedWare	Bohemia, VlinÄves	Czech Republic	50.365945	14.446606	Repulldown on 3.2M snpset	1240K	1	1.383297	742527	394315	F	n/a (No relatives detected)	n/a (female)	n/a (female)	..	N1a1a1a2	..	..	..	ds.half	VLI076.B0101.TF1.1	PASS	..
VLI081	VLI081	Vlin_ves_2891	..	2021	PapacScienceAdvances2021	Context: Archaeological - Period	4650	115	2900-2500 BCE	..	Czech_CordedWare	Bohemia, VlinÄves	Czech Republic	50.365945	14.446606	Repulldown on 3.2M snpset	1240K	1	0.129189	139267	71726	M	n/a (No relatives detected)	..	R1b - P310	..	L1'2'3'4'5'6	..	..	..	ds.half	VLI081.B0101.TF1.1	PASS	..
VLI085	VLI085	Vlin_ves_4307	..	2021	PapacScienceAdvances2021	Direct: IntCal20	4653	90	2865-2574 calBCE (4110Â±27 BP, MAMS-45800)	..	Czech_CordedWare	Bohemia, VlinÄves	Czech Republic	50.365945	14.446606	Repulldown on 3.2M snpset	1240K	1	0.386698	346003	179549	M	n/a (No relatives detected)	..	R1b - L151	..	J1c2m	..	..	..	ds.half	VLI085.B0101.TF1.1	PASS	..
VLI088	VLI088	Vlin_ves_5358	..	2021	PapacScienceAdvances2021	Direct: IntCal20	4736	133	3081-2497 calBCE (4217Â±92 BP, CRL-9199)	..	Czech_CordedWare	Bohemia, VlinÄves	Czech Republic	50.365945	14.446606	Repulldown on 3.2M snpset	1240K	1	0.245282	238039	122430	F	n/a (No relatives detected)	n/a (female)	n/a (female)	..	HV	..	..	..	ds.half	VLI088.A0101.TF1.1	PASS	..
VLI090	VLI090	Vlin_ves_7473	..	2021	PapacScienceAdvances2021	Direct: IntCal20	4768	131	3087-2576 calBCE (4241Â±84 BP, CRL-9203)	..	Czech_CordedWare	Bohemia, VlinÄves	Czech Republic	50.365945	14.446606	Repulldown on 3.2M snpset	1240K	1	0.387487	348654	181653	F	n/a (No relatives detected)	n/a (female)	n/a (female)	..	J1b1a1	..	..	..	ds.half	VLI090.A0101.TF1.1	PASS	..
VLI092	VLI092	Vlin_ves_9566A	..	2021	PapacScienceAdvances2021	Direct: IntCal20	4719	64	2885-2636 calBCE (4176Â±26 BP, MAMS-45801)	..	Czech_CordedWare	Bohemia, VlinÄves	Czech Republic	50.365945	14.446606	Repulldown on 3.2M snpset	1240K	1	1.674881	752535	400834	M	n/a (No relatives detected)	..	R1b - L151	..	N1a1a1a2	..	..	..	ds.half	VLI092.A0101.TF1.1	PASS	..
ZEL001	ZEL001	ZeleneÄ_18	..	2021	PapacScienceAdvances2021	Context: Archaeological - Period	4350	58	2500-2300 BCE	..	Czech_CordedWare	Bohemia, ZeleneÄ	Czech Republic	50.137866	14.659928	Repulldown on 3.2M snpset	1240K	1	0.41009	348103	189424	F	n/a (No relatives detected)	n/a (female)	n/a (female)	..	N1'5	..	..	..	ds.half	ZEL001.B0101.TF1.1	PASS	..
OBR002	OBR002	ObÅÃ­stvÃ­_1-2	..	2021	PapacScienceAdvances2021	Direct: IntCal20	4382	59	2566-2310 calBCE (3941Â±25 BP, MAMS-38471)	..	Czech_CordedWare_1d.rel.OBR001	Bohemia, ObÅÃ­stvÃ­	Czech Republic	50.292725	14.484945	Repulldown on 3.2M snpset	1240K	1	0.084788	90976	46060	F	Bohemia, Ob_ï¿½stvï¿½ Family A (2 members) (1d: OBR002-OBR001)	n/a (female)	n/a (female)	..	HV6	..	..	..	ds.half	OBR002.A0101.TF1.1	PASS	..
OHR001	I13467	770 (10, 38757)	..	2021	PapacScienceAdvances2021	Direct: IntCal20	4289	66	2457-2209 calBCE (3860Â±25 BP, PSUAMS-10090)	..	Czech_CordedWare_dup.I13467	Central Bohemia, Prague 5, Prague-StodÅ¯lky (MalÃ¡ Ohrada site)	Czech Republic	50.044984	14.339296	Repulldown on 3.2M snpset	1240K	1	0.330077	309458	168794	M	OHR001-I13467 are duplicates	..	R1b - Z2103	..	H	..	..	..	ds.half	OHR001.A0101.TF1.1	PASS	..
VLI015	VLI015	Vlin_ves_4757	..	2021	PapacScienceAdvances2021	Context - Kinship (1d relationship with VLI011)	4725	61	2880-2670 BCE	..	Czech_CordedWare_father.or.son.VLI011	Bohemia, VlinÄves	Czech Republic	50.365945	14.446606	Repulldown on 3.2M snpset	1240K	1	0.084125	89695	46342	M	Bohemia, Vlin_ves Family C (2 members) (father-son: VLI011-VLI015)	..	R1b - L151	..	N2	..	..	..	ds.half	VLI015.A0101.TF1.1	PASS	..
RISE569_noUDG.SG	I4137	RISE569 (F0527, A01643, gr. 36)	tooth	2015	AllentoftNature2015	Direct: IntCal20	1229	38	660-774 calCE (1300Â±30 BP, Poz-84461)	..	Czech_EarlySlav_dup.I4137.SG	Brandysek	Czech Republic	50.19	14.158	Repulldown on 3.2M snpset	Shotgun	1	0.98	708174	384601	F	n/a (no relatives detected)	n/a (female)	n/a (female)	..	H1af	..	..	..	ds.minus	RISE569	PASS	..
RISE568_noUDG.SG	I5026	RISE568, F0525, A01623, gr. 16	tooth	2015	AllentoftNature2015	Context: Archaeological - Period	1200	87	600-900 CE	..	Czech_EarlySlav.SG	Brandysek	Czech Republic	50.19	14.158	Repulldown on 3.2M snpset	Shotgun	1	0.053	60780	32588	F	n/a (no relatives detected)	n/a (female)	n/a (female)	..	H44a	..	..	..	ds.minus	RISE568	PASS	..
I4884	I4884	feature 515	petrous	2018	OlaldeNature2018	Direct: IntCal20	3758	45	1882-1742 calBCE (3480Â±20 BP, PSUAMS-2842)	..	Czech_EBA	Prague 8, Kobylisy, Ke StÃ­rce Street	Czech Republic	50.1217475	14.4569508	Repulldown on 3.2M snpset	1240K	1	4.512	836319	453524	M	n/a (no relatives detected)	..	..	63.2	H4a1a1a	[0.981,0.995]	0.138	0.433	ds.half	S4884.E1.L1	PASS	..
I4892	I4892	feature 551	petrous	2018	OlaldeNature2018	Direct: IntCal20	3754	47	1881-1700 calBCE (3475Â±20 BP, PSUAMS-2849)	..	Czech_EBA	Prague 8, Kobylisy, Ke StÃ­rce Street	Czech Republic	50.1217475	14.4569508	Repulldown on 3.2M snpset	1240K	1	4.673	808142	439446	F	n/a (no relatives detected)	n/a (female)	n/a (female)	150	T1a1	[0.996,1.000]	0.11	0.012	ds.half	S4892.E1.L1	PASS	..
I7195	I7195	PRAJIN54	petrous	2018	OlaldeNature2018	Context: Archaeological - Period	4250	289	2800-1800 BCE	..	Czech_EBA	Prague 5, Jinonice, ZahradnictvÃ­	Czech Republic	50.0504153	14.3667267	Repulldown on 3.2M snpset	1240K	1	2.209571	684583	373599	F	n/a (no relatives detected)	n/a (female)	n/a (female)	298	H3v+16093	[0.990,0.998]	0.096	0.015	ds.half	S7195.E1.L1	PASS	extraction.negative.flag
I7196	I7196	PRAJIN59	petrous	2018	OlaldeNature2018	Context: Archaeological - Period	4250	289	2800-1800 BCE	..	Czech_EBA	Prague 5, Jinonice, ZahradnictvÃ­	Czech Republic	50.0504153	14.3667267	Repulldown on 3.2M snpset	1240K	1	2.323764	705671	384342	M	n/a (no relatives detected)	..	..	289	K1a+195	[0.995,1.000]	0.115	0.429	ds.half	S7196.E1.L1	PASS	extraction.negative.flag
I7198	I7198	PRAJIN82	petrous	2018	OlaldeNature2018	Direct: IntCal20	4026	48	2193-1977 calBCE (3685Â±25 BP, PSUAMS-3885)	..	Czech_EBA	Prague 5, Jinonice, ZahradnictvÃ­	Czech Republic	50.0504153	14.3667267	Repulldown on 3.2M snpset	1240K	1	3.78456	766711	419197	F	Czech Republic, Prague 5, Jinonice Family A (4 members) (I14193-I7198-I11158 have a father-mother-son relationship; I15825 has a 2d or 3d relationship to I14193-I11158 in the nuclear family [father-son])	n/a (female)	n/a (female)	280	U5b2c	[0.991,0.998]	0.094	0.013	ds.half	S7198.E1.L1	PASS	extraction.negative.flag
I7199	I7199	PRAJIN84 (1) (Grave 84 (1))	petrous	2018	OlaldeNature2018	Direct: IntCal20	4039	47	2197-1983 calBCE (3700Â±25 BP, PSUAMS-3886)	..	Czech_EBA	Prague 5, Jinonice, ZahradnictvÃ­	Czech Republic	50.0504153	14.3667267	Repulldown on 3.2M snpset	1240K	1	3.865949	772648	422263	M	n/a (no relatives detected)	..	..	292	J1c3a	[0.991,0.999]	0.093	0.423	ds.half	S7199.E1.L1	PASS	extraction.negative.flag
I7200	I7200	PRAJIN84 (2) (Grave 84 (2))	petrous	2018	OlaldeNature2018	Context: Archaeological - Period	4250	289	2800-1800 BCE	..	Czech_EBA	Prague 5, Jinonice, ZahradnictvÃ­	Czech Republic	50.0504153	14.3667267	Repulldown on 3.2M snpset	1240K	1	3.502977	734643	401917	F	n/a (no relatives detected)	n/a (female)	n/a (female)	272	R1b1	[0.989,0.997]	0.12	0.009	ds.half	S7200.E1.L1	PASS	extraction.negative.flag
I7201	I7201	PRAJIN88 (Grave 88)	petrous	2018	OlaldeNature2018	Context: Archaeological - Period	4250	289	2800-1800 BCE	..	Czech_EBA	Prague 5, Jinonice, ZahradnictvÃ­	Czech Republic	50.0504153	14.3667267	Repulldown on 3.2M snpset	1240K	1	1.820833	688415	372784	F	n/a (no relatives detected)	n/a (female)	n/a (female)	166	U5a1a2b	[0.992,0.999]	0.152	0.009	ds.half	S7201.E1.L1	PASS	extraction.negative.flag
I7202	I7202	PRAJIN94 (Grave 94)	petrous	2018	OlaldeNature2018	Context: Archaeological - Period	4250	289	2800-1800 BCE	..	Czech_EBA	Prague 5, Jinonice, ZahradnictvÃ­	Czech Republic	50.0504153	14.3667267	Repulldown on 3.2M snpset	1240K	1	0.861185	537332	289843	M	Czech Republic, Prague 5, Jinonice Family C (2 members) (I7202-I15824 have a 2d or 3d relationship)	..	..	110	U5a1a2b	[0.986,0.998]	0.136	0.439	ds.half	S7202.E1.L1	PASS	extraction.negative.flag
I7203	I7203	PRAJIN97 (Grave 97)	petrous	2018	OlaldeNature2018	Context: Archaeological - Period	4250	289	2800-1800 BCE	..	Czech_EBA	Prague 5, Jinonice, ZahradnictvÃ­	Czech Republic	50.0504153	14.3667267	Repulldown on 3.2M snpset	1240K	1	0.06709	74185	39236	M	n/a (no relatives detected)	..	..	12.9	H1	[0.975,1.000]	0.112	0.455	ds.half	S7203.E1.L1	PASS	extraction.negative.flag
I5037	I5037	RISE579, F0579, gr. 27 (gr. 224)	tooth	2018	OlaldeNature2018	Context: Archaeological - Period	4100	87	2300-2000 BCE	..	Czech_EBA_Protounetice	MoravskÃ¡ NovÃ¡ Ves	Czech Republic	48.801944	17.023333	Repulldown on 3.2M snpset	1240K	1	0.016	19190	10275	M	n/a (no relatives detected)	..	..	49.3	K1a+150	[0.993,0.999]	0.13	0.459	ds.half	S5037.E1.L1	PASS	..
I5042	I5042	RISE584, F0591, gr. 8	tooth	2018	OlaldeNature2018	Context: Archaeological - Period	4100	87	2300-2000 BCE	..	Czech_EBA_Protounetice	MoravskÃ¡ NovÃ¡ Ves	Czech Republic	48.801944	17.023333	Repulldown on 3.2M snpset	1240K	1	0.062	69126	36687	M	n/a (no relatives detected)	..	..	165	I4a	[0.987,0.996]	0.131	0.469	ds.half	S5042.E1.L1	PASS	..
I11158	I11158	2 (Gr. 86 K, inv. 16083)	petrous	2021	PattersonNature2021	Context: Date on a 1d relative from same site I7198	4025	101	2250-1900 BCE	..	Czech_EBA_son.I14193_son.I7198	Central Bohemia, Prague 5, Prague-Jinonice (HolmanÊ¼s Garden Centre)	Czech Republic	50.054385	14.363387	Repulldown on 3.2M snpset	1240K	1	2.640324	689584	369968	M	Czech Republic, Prague 5, Jinonice Family A (4 members) (I14193-I7198-I11158 have a father-mother-son relationship; I15825 has a 2d or 3d relationship to I14193-I11158 in the nuclear family [father-son])	..	..	..	U5b2c	[0.98,0.989]	0.089	0.434	ds.half	S11158.Y1.E1.L1	PASS	..
I4139	I4139	RISE577 (F0565, gr. 238)	tooth	2015	OlaldeNature2018 (known there as I5035)	Context: Archaeological - Period	4150	173	2500-1900 BCE	..	Czech_EBA_Starounetice	VelkÃ© PÅÃ­lepy	Czech Republic	50.166667	14.316667	Repulldown on 3.2M snpset	1240K	1	2.78	692442	378198	F	n/a (no relatives detected)	n/a (female)	n/a (female)	278	T2b	[0.996,1.000]	0.081	0.013	ds.half	S5035.E1.L1	PASS	..
RISE577_noUDG.SG	I4139	RISE577 (F0565, gr. 238)	tooth	2015	AllentoftNature2015	Context: Archaeological - Period	4150	173	2500-1900 BCE	..	Czech_EBA_Starounetice_dup.I4139.SG	VelkÃ© PÅÃ­lepy	Czech Republic	50.16	14.311	Repulldown on 3.2M snpset	Shotgun	1	1.048	711387	392155	F	n/a (no relatives detected)	n/a (female)	n/a (female)	..	T2b	..	..	..	ds.minus	RISE577	PASS	..
BNL002	BNL002	Brand_s nad Labem_63-2	..	2021	PapacScienceAdvances2021	Context: Archaeological - Site/Context (dates, same grave)	3995	55	2140-1950 BCE	..	Czech_EBA_Unetice	Bohemia, BrandÃ½s nad Labem	Czech Republic	50.174207	14.646467	Repulldown on 3.2M snpset	1240K	1	1.166456	650848	358235	M	Bohemia, Brand_s nad Labem Family A (6 members) (father-son: BNL006-BNL007 | siblings: BNL001-BNL003 | 2d: BNL002-BNL007 | 2/3d: BNL005-BNL002, BNL005-BNL006, BNL005-BNL007, BNL002-BNL001, BNL002-BNL003, BNL002-BNL006, BNL006-BNL003, BNL007-BNL001, BNL007-BNL003)	..	I2a2	..	U5a1c1	..	..	..	ds.half	BNL002.C0101.TF1.1	PASS	..
BNL003	BNL003	Brand_s nad Labem_63-3	..	2021	PapacScienceAdvances2021	Direct: IntCal20	3995	55	2136-1951 calBCE (3661Â±24 BP, MAMS-30776)	..	Czech_EBA_Unetice	Bohemia, BrandÃ½s nad Labem	Czech Republic	50.174207	14.646467	Repulldown on 3.2M snpset	1240K	1	1.56547	709167	389375	M	Bohemia, Brand_s nad Labem Family A (6 members) (father-son: BNL006-BNL007 | siblings: BNL001-BNL003 | 2d: BNL002-BNL007 | 2/3d: BNL005-BNL002, BNL005-BNL006, BNL005-BNL007, BNL002-BNL001, BNL002-BNL003, BNL002-BNL006, BNL006-BNL003, BNL007-BNL001, BNL007-BNL003)	..	I2a2	..	U5b2a2a	..	..	..	ds.half	BNL003.A0101.TF1.1	PASS	..
BNL004	BNL004	Brand_s nad Labem_63-4	..	2021	PapacScienceAdvances2021	Context: Archaeological - Site/Context (dates, same grave)	3995	55	2140-1950 BCE	..	Czech_EBA_Unetice	Bohemia, BrandÃ½s nad Labem	Czech Republic	50.174207	14.646467	Repulldown on 3.2M snpset	1240K	1	1.611219	729345	402799	M	n/a (No relatives detected)	..	R1a - Z645	..	T2b	..	..	..	ds.half	BNL004.A0101.TF1.1	PASS	..
BNL005	BNL005	Brand_s nad Labem_76-1	..	2021	PapacScienceAdvances2021	Direct: IntCal20	4084	56	2271-2037 calBCE (3738Â±23 BP, MAMS-30777)	..	Czech_EBA_Unetice	Bohemia, BrandÃ½s nad Labem	Czech Republic	50.174207	14.646467	Repulldown on 3.2M snpset	1240K	1	1.554391	748468	410678	F	Bohemia, Brand_s nad Labem Family A (6 members) (father-son: BNL006-BNL007 | siblings: BNL001-BNL003 | 2d: BNL002-BNL007 | 2/3d: BNL005-BNL002, BNL005-BNL006, BNL005-BNL007, BNL002-BNL001, BNL002-BNL003, BNL002-BNL006, BNL006-BNL003, BNL007-BNL001, BNL007-BNL003)	n/a (female)	n/a (female)	..	J1c	..	..	..	ds.half	BNL005.A0101.TF1.1	PASS	..
BNL006	BNL006	Brand_s nad Labem_76-2	..	2021	PapacScienceAdvances2021	Context: Archaeological - Site/Context (dates, same grave)	4070	46	2200-2040 BCE	..	Czech_EBA_Unetice	Bohemia, BrandÃ½s nad Labem	Czech Republic	50.174207	14.646467	Repulldown on 3.2M snpset	1240K	1	0.843363	579447	316949	M	Bohemia, Brand_s nad Labem Family A (6 members) (father-son: BNL006-BNL007 | siblings: BNL001-BNL003 | 2d: BNL002-BNL007 | 2/3d: BNL005-BNL002, BNL005-BNL006, BNL005-BNL007, BNL002-BNL001, BNL002-BNL003, BNL002-BNL006, BNL006-BNL003, BNL007-BNL001, BNL007-BNL003)	..	I2a2	..	K1c1	..	..	..	ds.half	BNL006.A0101.TF1.1	PASS	..
BNL008	BNL008	Brand_s nad Labem_690-1	..	2021	PapacScienceAdvances2021	Direct: IntCal20	3926	45	2112-1892 calBCE (3615Â±26 BP, MAMS-30778)	..	Czech_EBA_Unetice	Bohemia, BrandÃ½s nad Labem	Czech Republic	50.174207	14.646467	Repulldown on 3.2M snpset	1240K	1	1.649261	735867	403812	F	Bohemia, Brand_s nad Labem Family B (3 members) (2/3d: BNL009-BNL008, BNL008-BNL010)	n/a (female)	n/a (female)	..	J1c	..	..	..	ds.half	BNL008.B0101.TF1.1	PASS	..
BNL009	BNL009	Brand_s nad Labem_690-2	..	2021	PapacScienceAdvances2021	Direct: IntCal20	3975	55	2135-1941 calBCE (3649Â±24 BP, MAMS-30779)	..	Czech_EBA_Unetice	Bohemia, BrandÃ½s nad Labem	Czech Republic	50.174207	14.646467	Repulldown on 3.2M snpset	1240K	1	0.2202	217159	116175	M	Bohemia, Brand_s nad Labem Family B (3 members) (2/3d: BNL009-BNL008, BNL008-BNL010)	..	R1b - P312	..	U5a1b	..	..	..	ds.half	BNL009.A0102.TF1.1	PASS	..
BNL010	BNL010	Brand_s nad Labem_798	..	2021	PapacScienceAdvances2021	Direct: IntCal20	3772	43	1898-1744 calBCE (3505Â±25 BP, MAMS-30780)	..	Czech_EBA_Unetice	Bohemia, BrandÃ½s nad Labem	Czech Republic	50.174207	14.646467	Repulldown on 3.2M snpset	1240K	1	0.234945	232986	128513	F	Bohemia, Brand_s nad Labem Family B (3 members) (2/3d: BNL009-BNL008, BNL008-BNL010)	n/a (female)	n/a (female)	..	K1b1a1	..	..	..	ds.half	BNL010.C0101.TF1.1	PASS	..
CHL001	CHL001	Chleby_2040-1	..	2021	PapacScienceAdvances2021	Context: Relative - Kinship with CHL006	3905	38	2020-1890 BCE	..	Czech_EBA_Unetice	Bohemia, Chleby	Czech Republic	50.215039	15.119066	Repulldown on 3.2M snpset	1240K	1	1.415906	719676	393910	F	Bohemia, Chleby Family A (4 members) (2d: CHL006-CHL001, CHL006-CHL008, CHL003-CHL008 | 2/3d: CHL006-CHL003)	n/a (female)	n/a (female)	..	U2e2a1	..	..	..	ds.half	CHL001.B0101.TF1.1	PASS	..
CHL002	CHL002	Chleby_2039	..	2021	PapacScienceAdvances2021	Context: Archaeological - Period	4000	87	2200-1900 BCE	..	Czech_EBA_Unetice	Bohemia, Chleby	Czech Republic	50.215039	15.119066	Repulldown on 3.2M snpset	1240K	1	0.513188	414737	227036	M	Bohemia, Chleby Family B (2 members) (2/3d: CHL002-KO7002)	..	I2a2	..	H11a7	..	..	..	ds.half	CHL002.B0101.TF1.1	PASS	..
CHL003	CHL003	Chleby_2038	..	2021	PapacScienceAdvances2021	Direct: IntCal20	3937	50	2121-1895 calBCE (3623Â±28 BP, MAMS-40617)	..	Czech_EBA_Unetice	Bohemia, Chleby	Czech Republic	50.215039	15.119066	Repulldown on 3.2M snpset	1240K	1	0.930155	599834	329215	M	Bohemia, Chleby Family A (4 members) (2d: CHL006-CHL001, CHL006-CHL008, CHL003-CHL008 | 2/3d: CHL006-CHL003)	..	R1a - Z645	..	U5a1g2	..	..	..	ds.half	CHL003.B0101.TF1.1	PASS	..
CHL005	CHL005	Chleby_2076	..	2021	PapacScienceAdvances2021	Context: Archaeological - Period	4000	87	2200-1900 BCE	..	Czech_EBA_Unetice	Bohemia, Chleby	Czech Republic	50.215039	15.119066	Repulldown on 3.2M snpset	1240K	1	0.18459	191005	103469	M	n/a (No relatives detected)	..	R1b - P312	..	U5a2d1a	..	..	..	ds.half	CHL005.merged	PASS	..
CHL006	CHL006	Chleby_2078	..	2021	PapacScienceAdvances2021	Direct: IntCal20	3897	46	2030-1882 calBCE (3591Â±28 BP, MAMS-40618)	..	Czech_EBA_Unetice	Bohemia, Chleby	Czech Republic	50.215039	15.119066	Repulldown on 3.2M snpset	1240K	1	0.51537	414273	225116	F	Bohemia, Chleby Family A (4 members) (2d: CHL006-CHL001, CHL006-CHL008, CHL003-CHL008 | 2/3d: CHL006-CHL003)	n/a (female)	n/a (female)	..	U5a1b	..	..	..	ds.half	CHL006.merged	PASS	..
CHL007	CHL007	Chleby_2041	..	2021	PapacScienceAdvances2021	Context: Archaeological - Period	4000	87	2200-1900 BCE	..	Czech_EBA_Unetice	Bohemia, Chleby	Czech Republic	50.215039	15.119066	Repulldown on 3.2M snpset	1240K	1	0.181803	189627	102938	F	n/a (No relatives detected)	n/a (female)	n/a (female)	..	U5a1a1	..	..	..	ds.half	CHL007.merged	PASS	..
CHL008	CHL008	Chleby_2035	..	2021	PapacScienceAdvances2021	Context - Kinship (CHL003)	3960	64	2120-1900 BCE	..	Czech_EBA_Unetice	Bohemia, Chleby	Czech Republic	50.215039	15.119066	Repulldown on 3.2M snpset	1240K	1	0.454664	374813	205452	M	Bohemia, Chleby Family A (4 members) (2d: CHL006-CHL001, CHL006-CHL008, CHL003-CHL008 | 2/3d: CHL006-CHL003)	..	R1a - Z645	..	K1b2a	..	..	..	ds.half	CHL008.B0101.TF1.1	PASS	..
I11159	I11159	5 (Gr. 87, inv. 16084)	petrous	2021	PattersonNature2021	Context: Archaeological - Period	4100	202	2200-1600 BCE	..	Czech_EBA_Unetice	Central Bohemia, Prague 5, Prague-Jinonice (HolmanÊ¼s Garden Centre)	Czech Republic	50.054385	14.363387	Repulldown on 3.2M snpset	1240K	1	3.164372	736416	398126	F	n/a (no relatives detected)	n/a (female)	n/a (female)	..	U5a1a2a	[0.991,0.998]	0.107	0.017	ds.half	S11159.Y1.E1.L1	PASS	..
I13468	I13468	771 (40, 38783/e)	petrous	2021	PattersonNature2021	Context: Date(s) from same site (I13469, I13467)	3950	87	2150-1850 BCE	..	Czech_EBA_Unetice	Central Bohemia, Prague 5, Prague-StodÅ¯lky (MalÃ¡ Ohrada site)	Czech Republic	50.044984	14.339296	Repulldown on 3.2M snpset	1240K	1	3.754801	815437	451950	M	n/a (no relatives detected)	..	..	379.8	U5a1b1	[0.989,1.000]	0.128	0.405	ds.half	S13468.Y1.E1.L1	PASS	..
I13469	I13469	772 (18, 38763)	petrous	2021	PattersonNature2021	Direct: IntCal20	3945	48	2127-1900 calBCE (3630Â±25 BP, PSUAMS-10015)	..	Czech_EBA_Unetice	Central Bohemia, Prague 5, Prague-StodÅ¯lky (MalÃ¡ Ohrada site)	Czech Republic	50.044984	14.339296	Repulldown on 3.2M snpset	1240K	1	3.908176	804958	446127	M	n/a (no relatives detected)	..	..	344.8	J1c15	[0.994,1.000]	0.117	0.417	ds.half	S13469.Y1.E1.L1	PASS	..
I13470	I13470	773 (23, 38768)	petrous	2021	PattersonNature2021	Direct: IntCal20	3943	42	2122-1926 calBCE (3630Â±20 BP, PSUAMS-10091)	..	Czech_EBA_Unetice	Central Bohemia, Prague 5, Prague-StodÅ¯lky (MalÃ¡ Ohrada site)	Czech Republic	50.044984	14.339296	Repulldown on 3.2M snpset	1240K	1	3.96197	833069	458242	F	Czech Republic, Prague 5 - Mala Ohrada Family B (3 members) (I13470-I15646 have a mother-son relationship; I15646-I15643 have a 2d or 3d relationship)	n/a (female)	n/a (female)	382.9	H	[0.989,1.000]	0.097	0.008	ds.half	S13470.Y1.E1.L1	PASS	..
I13471	I13471	774 (19, 38764)	petrous	2021	PattersonNature2021	Context: Date(s) from same site (I13469, I13467)	3950	87	2150-1850 BCE	..	Czech_EBA_Unetice	Central Bohemia, Prague 5, Prague-StodÅ¯lky (MalÃ¡ Ohrada site)	Czech Republic	50.044984	14.339296	Repulldown on 3.2M snpset	1240K	1	3.978208	829440	457328	M	n/a (no relatives detected)	..	..	556.9	V	[0.991,1.000]	0.102	0.413	ds.half	S13471.Y1.E1.L1	PASS	..
I14185	I14185	1176 (2, 16051, sacek 33, prirust c. P7p-4/95)	petrous	2021	PattersonNature2021	Context: Archaeological - Period	3850	173	2200-1600 BCE	..	Czech_EBA_Unetice	Central Bohemia, Prague 5, Prague-Jinonice (HolmanÊ¼s Garden Centre)	Czech Republic	50.054385	14.363387	Repulldown on 3.2M snpset	1240K	1	2.301806	744274	410294	M	Czech Republic, Prague 5, Jinonice Family B (2 members) (I11160-I14185 have a siblings relationship [brothers])	..	..	629.3	K1c1	[0.981,0.995]	0.135	0.403	ds.half	S14185.Y1.E1.L1	PASS	..
I14186	I14186	1177 (31, 16058, sc. 389, prirust c. P7p-4/94)	petrous	2021	PattersonNature2021	Context: Archaeological - Period	3850	173	2200-1600 BCE	..	Czech_EBA_Unetice	Central Bohemia, Prague 5, Prague-Jinonice (HolmanÊ¼s Garden Centre)	Czech Republic	50.054385	14.363387	Repulldown on 3.2M snpset	1240K	1	1.017066	584426	321934	F	n/a (no relatives detected)	n/a (female)	n/a (female)	387.7	W3a1a	[0.988,0.998]	0.107	0.016	ds.half	S14186.Y1.E1.L1	PASS	..
I14189	I14189	1180 (52, 16060, s. 478, prirust c. P7p-4/95)	petrous	2021	PattersonNature2021	Context: Archaeological - Period	3850	173	2200-1600 BCE	..	Czech_EBA_Unetice	Central Bohemia, Prague 5, Prague-Jinonice (HolmanÊ¼s Garden Centre)	Czech Republic	50.054385	14.363387	Repulldown on 3.2M snpset	1240K	1	2.67576	755024	414594	M	n/a (no relatives detected)	..	..	587	K1a4	[0.986,0.997]	0.111	0.409	ds.half	S14189.Y1.E1.L1	PASS	..
I14191	I14191	1182 (28 D, 16053, sacek 380, prirust c. P7p-4/94)	petrous	2021	PattersonNature2021	Context: Archaeological - Period (Ignore IntCal20 date of 4682-4495 calBCE (5735Â±30 BP, PSUAMS-9772) as this individual has Steppe ancestry; redating)	3850	173	2200-1600 BCE	..	Czech_EBA_Unetice	Central Bohemia, Prague 5, Prague-Jinonice (HolmanÊ¼s Garden Centre)	Czech Republic	50.054385	14.363387	Repulldown on 3.2M snpset	1240K	1	1.933022	706258	389883	M	n/a (no relatives detected)	..	..	504	R1b1	[0.990,0.999]	0.096	0.407	ds.half	S14191.Y1.E1.L1	PASS	..
I14192	I14192	1183 (69 A, 16067, s. 628/9; prirust c. P7p-4/95)	petrous	2021	PattersonNature2021	Context: Archaeological - Period	3850	173	2200-1600 BCE	..	Czech_EBA_Unetice	Central Bohemia, Prague 5, Prague-Jinonice (HolmanÊ¼s Garden Centre)	Czech Republic	50.054385	14.363387	Repulldown on 3.2M snpset	1240K	1	1.32244	658820	363748	M	n/a (no relatives detected)	..	..	352.7	H1j2a	[0.987,0.999]	0.107	0.408	ds.half	S14192.Y1.E1.L1	PASS	..
I14193	I14193	1184 (83, 16076, s. 725)	petrous	2021	PattersonNature2021	Context: Archaeological - Period	3850	173	2200-1600 BCE	..	Czech_EBA_Unetice	Central Bohemia, Prague 5, Prague-Jinonice (HolmanÊ¼s Garden Centre)	Czech Republic	50.054385	14.363387	Repulldown on 3.2M snpset	1240K	1	3.555481	790315	435960	M	Czech Republic, Prague 5, Jinonice Family A (4 members) (I14193-I7198-I11158 have a father-mother-son relationship; I15825 has a 2d or 3d relationship to I14193-I11158 in the nuclear family [father-son])	..	..	508.9	T2e	[0.989,0.999]	0.099	0.411	ds.half	S14193.Y1.E1.L1	PASS	..
I14585	I14585	1185 (28 B, 16054, sacek 378, prirust c. P7p-4/95 (possible confusion with 1186))	petrous	2021	PattersonNature2021	Context: Archaeological - Period	3850	173	2200-1600 BCE	..	Czech_EBA_Unetice	Central Bohemia, Prague 5, Prague-Jinonice (HolmanÊ¼s Garden Centre)	Czech Republic	50.054385	14.363387	Repulldown on 3.2M snpset	1240K	1	3.361343	740305	410310	F	Czech Republic, Prague 5, Jinonice Family E (2 members) (I14188-I14585 have a sibling relationship)	n/a (female)	n/a (female)	933.1	K1a1b2a	[0.995,1.000]	0.124	0.011	ds.half	S14585.Y1.E1.L1	PASS	..
I15642	I15642	1760 (13, 38760)	petrous	2021	PattersonNature2021	Context: Date(s) from same site (I13469, I13467)	3950	87	2150-1850 BCE	..	Czech_EBA_Unetice	Central Bohemia, Prague 5, Prague-StodÅ¯lky (MalÃ¡ Ohrada site)	Czech Republic	50.044984	14.339296	Repulldown on 3.2M snpset	1240K	1	0.421349	360161	191945	F	Czech Republic, Prague 5 - Mala Ohrada Family A (2 members) (I7960-I15642 have a 2d or 3d relationship)	n/a (female)	n/a (female)	60.84	HV0a	[0.968,0.993]	0.142	0.008	ss.half	S15642.Y1.E1.L1	PASS	..
I15643	I15643	1761 (5, 38752)	petrous	2021	PattersonNature2021	Context: Date(s) from same site (I13469, I13467)	3950	87	2150-1850 BCE	..	Czech_EBA_Unetice	Central Bohemia, Prague 5, Prague-StodÅ¯lky (MalÃ¡ Ohrada site)	Czech Republic	50.044984	14.339296	Repulldown on 3.2M snpset	1240K	1	1.642454	678603	365560	M	Czech Republic, Prague 5 - Mala Ohrada Family B (3 members) (I13470-I15646 have a mother-son relationship; I15646-I15643 have a 2d or 3d relationship)	..	..	192	U4d1	[0.980,0.997]	0.124	0.395	ss.half	S15643.Y1.E1.L1	PASS	..
I15644	I15644	1762 (4, 38751)	petrous	2021	PattersonNature2021	Context: Date(s) from same site (I13469, I13467)	3950	87	2150-1850 BCE	..	Czech_EBA_Unetice	Central Bohemia, Prague 5, Prague-StodÅ¯lky (MalÃ¡ Ohrada site)	Czech Republic	50.044984	14.339296	Repulldown on 3.2M snpset	1240K	1	2.169089	724721	391992	F	n/a (no relatives detected)	n/a (female)	n/a (female)	313.9	H+152	[0.973,0.993]	0.105	0.007	ss.half	S15644.Y1.E1.L1	PASS	..
I15824	I15824	1652 (75, 16072, s. 639; prirust c. P7p-4/95)	petrous	2021	PattersonNature2021	Context: Date on a relative from same site I7202	3900	144	2200-1700 BCE	..	Czech_EBA_Unetice	Central Bohemia, Prague 5, Prague-Jinonice (HolmanÊ¼s Garden Centre)	Czech Republic	50.054385	14.363387	Repulldown on 3.2M snpset	1240K	1	2.440263	713672	385523	F	Czech Republic, Prague 5, Jinonice Family C (2 members) (I7202-I15824 have a 2d or 3d relationship)	n/a (female)	n/a (female)	243.1	J2b1a	[0.982,0.997]	0.084	0.01	ss.half	S15824.Y1.E1.L1	PASS	damage.ss.half=0.084
I15825	I15825	1653 (32, 16059, sac. 374; prirust c. P7p-4/95)	petrous	2021	PattersonNature2021	Context: Archaeological - Period	3850	173	2200-1600 BCE	..	Czech_EBA_Unetice	Central Bohemia, Prague 5, Prague-Jinonice (HolmanÊ¼s Garden Centre)	Czech Republic	50.054385	14.363387	Repulldown on 3.2M snpset	1240K	1	0.697551	496010	264892	F	Czech Republic, Prague 5, Jinonice Family A (4 members) (I14193-I7198-I11158 have a father-mother-son relationship; I15825 has a 2d or 3d relationship to I14193-I11158 in the nuclear family [father-son])	n/a (female)	n/a (female)	227.7	J1c2	[0.962,0.987]	0.072	0.01	ss.half	S15825.Y1.E1.L1	PASS	damage.ss.half=0.072
I16109	I16109	2337 (20, 38765/A)	petrous	2021	PattersonNature2021	Context: Date(s) from same site (I13469, I13467)	3950	87	2150-1850 BCE	..	Czech_EBA_Unetice	Central Bohemia, Prague 5, Prague-StodÅ¯lky (MalÃ¡ Ohrada site)	Czech Republic	50.044984	14.339296	Repulldown on 3.2M snpset	1240K	1	1.285004	585828	316246	M	n/a (no relatives detected)	..	..	228.7	K1a1b2b	[0.992,0.999]	0.089	0.429	ss.half	S16109.Y1.E1.L1	PASS	damage.ss.half=0.089
I4130	I4130	RISE586 (F0597, gr. 6)	tooth	2015	OlaldeNature2018 (known there as I5044)	Context: Archaeological - Period	4250	289	2800-1800 BCE	..	Czech_EBA_Unetice	MoravskÃ¡ NovÃ¡ Ves	Czech Republic	48.801944	17.023333	Repulldown on 3.2M snpset	1240K	1	0.232	221728	118335	F	n/a (no relatives detected)	n/a (female)	n/a (female)	194	K1b1a	[0.993,0.998]	0.144	0.007	ds.half	S5044.E1.L1	PASS	..
I4141	I4141	RISE585 (F0593, gr. 81)	tooth	2018	OlaldeNature2018	Context: Archaeological - Period	4250	289	2800-1800 BCE	..	Czech_EBA_Unetice	MoravskÃ¡ NovÃ¡ Ves	Czech Republic	48.801944	17.023333	Repulldown on 3.2M snpset	1240K	1	0.323	288211	153426	M	n/a (no relatives detected)	..	..	658	U4c1a	[0.998,1.000]	0.067	0.447	ds.half	S5043.E1.L1	PASS	..
I7958	I7958	PRH5_21 (Mala Ohrada grave 21)	petrous	2021	PattersonNature2021	Context: Date(s) from same site (I13469, I13467)	3950	87	2150-1850 BCE	..	Czech_EBA_Unetice	Central Bohemia, Prague 5, Prague-StodÅ¯lky (MalÃ¡ Ohrada site)	Czech Republic	50.044984	14.339296	Repulldown on 3.2M snpset	1240K	1	5.222346	859539	470029	F	Czech Republic, Prague 5 - Mala Ohrada Family C (2 members) (I7958-I16110 have a sibling relationship)	n/a (female)	n/a (female)	218	I4a	[0.991,0.999]	0.076	0.01	ds.half	S7958.E1.L1	PASS	..
I7959	I7959	PRH5_27 (Mala Ohrada grave 27)	petrous	2021	PattersonNature2021	Context: Date(s) from same site (I13469, I13467)	3950	87	2150-1850 BCE	..	Czech_EBA_Unetice	Central Bohemia, Prague 5, Prague-StodÅ¯lky (MalÃ¡ Ohrada site)	Czech Republic	50.044984	14.339296	Repulldown on 3.2M snpset	1240K	1	4.398144	847110	461254	M	n/a (no relatives detected)	..	..	157	K2b2	[0.994,1.000]	0.083	0.419	ds.half	S7959.E1.L1	PASS	..
I7960	I7960	PRH5_31 (Mala Ohrada grave 31)	petrous	2021	PattersonNature2021	Context: Date(s) from same site (I13469, I13467)	3950	87	2150-1850 BCE	..	Czech_EBA_Unetice	Central Bohemia, Prague 5, Prague-StodÅ¯lky (MalÃ¡ Ohrada site)	Czech Republic	50.044984	14.339296	Repulldown on 3.2M snpset	1240K	1	3.556929	849182	461240	M	Czech Republic, Prague 5 - Mala Ohrada Family A (2 members) (I7960-I15642 have a 2d or 3d relationship)	..	..	99	U2e2a1a2	[0.986,0.995]	0.112	0.418	ds.half	S7960.E1.L1	PASS	..
I7962	I7962	PRH5_35 (Mala Ohrada grave 35)	petrous	2021	PattersonNature2021	Context: Date(s) from same site (I13469, I13467)	3950	87	2150-1850 BCE	..	Czech_EBA_Unetice	Central Bohemia, Prague 5, Prague-StodÅ¯lky (MalÃ¡ Ohrada site)	Czech Republic	50.044984	14.339296	Repulldown on 3.2M snpset	1240K	1	3.516442	883100	477673	M	n/a (no relatives detected)	..	..	155	T2e	[0.996,1.000]	0.082	0.417	ds.half	S7962.E1.L1	PASS	..
I7963	I7963	PRH5_37 (Mala Ohrada grave 37)	petrous	2021	PattersonNature2021	Context: Date(s) from same site (I13469, I13467)	3950	87	2150-1850 BCE	..	Czech_EBA_Unetice	Central Bohemia, Prague 5, Prague-StodÅ¯lky (MalÃ¡ Ohrada site)	Czech Republic	50.044984	14.339296	Repulldown on 3.2M snpset	1240K	1	3.980523	865878	472859	M	n/a (no relatives detected)	..	..	177	U2e2	[0.997,1.000]	0.081	0.419	ds.half	S7963.E1.L1	PASS	..
I7964	I7964	PRH5_9B (Mala Ohrada grave 9 B) | 1763 (9, 38756, First individual (A))	petrous	2021	PattersonNature2021	Context: Date(s) from same site (I13469, I13467)	3950	87	2150-1850 BCE	..	Czech_EBA_Unetice	Central Bohemia, Prague 5, Prague-StodÅ¯lky (MalÃ¡ Ohrada site)	Czech Republic	50.044984	14.339296	Repulldown on 3.2M snpset	1240K	2	4.085937	915183	493787	F	n/a (no relatives detected)	n/a (female)	n/a (female)	..	U5a2c	..	..	0.008	ds.half,ss.half	S7964.E1.L1,S15645.Y1.E1.L1	PASS	mtmatchmax=0.986-0.978
KNE001	KNE001	KnÄÅ¾eves_2351	..	2021	PapacScienceAdvances2021	Direct: IntCal20	4017	58	2194-1954 calBCE (3679Â±34 BP, Bln-5436)	..	Czech_EBA_Unetice	Bohemia, KnÄÅ¾eves	Czech Republic	50.119278	14.267059	Repulldown on 3.2M snpset	1240K	1	1.017799	564851	312510	F	Bohemia, Kn__eves Family A (4 members) (daughter-mother: KNE001-KNE004 | mother-daughter: KNE004-KNE005 | 2d: KNE003-KNE001, KNE003-KNE004, KNE003-KNE005)	n/a (female)	n/a (female)	..	T2b23	..	..	..	ds.half	KNE001.B0101.TF1.1	PASS	..
KNE002	KNE002	KnÄÅ¾eves_2351-1	..	2021	PapacScienceAdvances2021	Direct: IntCal20	4043	47	2198-2027 calBCE (3705Â±24 BP, MAMS-30771)	..	Czech_EBA_Unetice	Bohemia, KnÄÅ¾eves	Czech Republic	50.119278	14.267059	Repulldown on 3.2M snpset	1240K	1	0.809357	570459	311939	F	n/a (No relatives detected)	n/a (female)	n/a (female)	..	T2a1b1a1	..	..	..	ds.half	KNE002.A0101.TF1.1	PASS	..
KNE003	KNE003	KnÄÅ¾eves_2229	..	2021	PapacScienceAdvances2021	Direct: IntCal20	3971	51	2131-1946 calBCE (3648Â±19 BP, MAMS-30772)	..	Czech_EBA_Unetice	Bohemia, KnÄÅ¾eves	Czech Republic	50.119278	14.267059	Repulldown on 3.2M snpset	1240K	1	1.900021	779195	428734	F	Bohemia, Kn__eves Family A (4 members) (daughter-mother: KNE001-KNE004 | mother-daughter: KNE004-KNE005 | 2d: KNE003-KNE001, KNE003-KNE004, KNE003-KNE005)	n/a (female)	n/a (female)	..	J1c	..	..	..	ds.half	KNE003.B0101.TF1.1	PASS	..
KNE006	KNE006	KnÄÅ¾eves_2234-3	..	2021	PapacScienceAdvances2021	Context - Archaeological (Associated individuals in grave) [KNE004, KNE005]	4065	49	2200-2030 BCE	..	Czech_EBA_Unetice	Bohemia, KnÄÅ¾eves	Czech Republic	50.119278	14.267059	Repulldown on 3.2M snpset	1240K	1	0.15111	155120	84487	F	n/a (No relatives detected)	n/a (female)	n/a (female)	..	K2a11	..	..	..	ds.half	KNE006.A0101.TF1.1	PASS	..
KNE007	KNE007	KnÄÅ¾eves_2767	..	2021	PapacScienceAdvances2021	Direct: IntCal20	3977	53	2133-1947 calBCE (3651Â±20 BP, MAMS-30774)	..	Czech_EBA_Unetice	Bohemia, KnÄÅ¾eves	Czech Republic	50.119278	14.267059	Repulldown on 3.2M snpset	1240K	1	0.681784	506679	278564	F	n/a (No relatives detected)	n/a (female)	n/a (female)	..	T1a1	..	..	..	ds.half	KNE007.A0101.TF1.1	PASS	..
KO1006	KO1006	KolÃ­n I_3037-I	..	2021	PapacScienceAdvances2021	Direct: IntCal20	3868	46	2020-1780 calBCE (3570Â±25 BP, UGAMS-9623)	..	Czech_EBA_Unetice	Bohemia, KolÃ­n I	Czech Republic	50.033343	15.168084	Repulldown on 3.2M snpset	1240K	1	1.526074	732202	401292	F	n/a (No relatives detected)	n/a (female)	n/a (female)	..	H17	..	..	..	ds.half	KO1006.A0101.TF1.1	PASS	..
KO1007	KO1007	KolÃ­n I_3037-II	..	2021	PapacScienceAdvances2021	Direct: IntCal20	3737	56	1881-1691 calBCE (3460Â±25 BP, MAMS-30785)	..	Czech_EBA_Unetice	Bohemia, KolÃ­n I	Czech Republic	50.033343	15.168084	Repulldown on 3.2M snpset	1240K	1	1.05026	605231	320633	M	n/a (No relatives detected)	..	R1a - Z645	..	R1b1	..	..	..	ds.half	KO1007.B0101.TF1.1	PASS	..
KO1008	KO1008	KolÃ­n I_3037-III	..	2021	PapacScienceAdvances2021	Context - Archaeological (Associated individuals in grave 3037)	3805	95	2020-1690 BCE	..	Czech_EBA_Unetice	Bohemia, KolÃ­n I	Czech Republic	50.033343	15.168084	Repulldown on 3.2M snpset	1240K	1	0.583545	458056	241900	M	n/a (No relatives detected)	..	R1b - P312	..	U2e2a1c	..	..	..	ds.half	KO1008.A0101.TF1.1	PASS	..
KO1009	KO1009	KolÃ­n I_3540	..	2021	PapacScienceAdvances2021	Direct: IntCal20	3894	41	2026-1883 calBCE (3589Â±24 BP, MAMS-30786)	..	Czech_EBA_Unetice	Bohemia, KolÃ­n I	Czech Republic	50.033343	15.168084	Repulldown on 3.2M snpset	1240K	1	0.982052	622477	340241	F	Bohemia, Kolââ n I Family B (2 members) (2d: KO1010-KO1009)	n/a (female)	n/a (female)	..	U5a1a1	..	..	..	ds.half	KO1009.A0101.TF1.1	PASS	..
KO1010	KO1010	KolÃ­n I_3690	..	2021	PapacScienceAdvances2021	Direct: IntCal20	3906	41	2027-1890 calBCE (3599Â±24 BP, MAMS-30787)	..	Czech_EBA_Unetice	Bohemia, KolÃ­n I	Czech Republic	50.033343	15.168084	Repulldown on 3.2M snpset	1240K	1	0.625262	458154	251306	F	Bohemia, Kolââ n I Family B (2 members) (2d: KO1010-KO1009)	n/a (female)	n/a (female)	..	H1b	..	..	..	ds.half	KO1010.A0101.TF1.1	PASS	..
KO1011	KO1011	KolÃ­n I_4316	..	2021	PapacScienceAdvances2021	Direct: IntCal20	3993	56	2136-1950 calBCE (3660Â±25 BP, UGAMS-9622)	..	Czech_EBA_Unetice	Bohemia, KolÃ­n I	Czech Republic	50.033343	15.168084	Repulldown on 3.2M snpset	1240K	1	0.598781	455607	248418	F	n/a (No relatives detected)	n/a (female)	n/a (female)	..	W1c	..	..	..	ds.half	KO1011.B0101.TF1.1	PASS	..
KO1013	KO1013	KolÃ­n I_4332-I	..	2021	PapacScienceAdvances2021	Direct: IntCal20	3914	41	2029-1893 calBCE (3605Â±24 BP, MAMS-30789)	..	Czech_EBA_Unetice	Bohemia, KolÃ­n I	Czech Republic	50.033343	15.168084	Repulldown on 3.2M snpset	1240K	1	0.873091	596740	325385	F	Bohemia, Kolââ n I Family C (2 members) (2d: KO1013-KO1014)	n/a (female)	n/a (female)	..	H3d	..	..	..	ds.half	KO1013.A0101.TF1.1	PASS	..
KO1014	KO1014	KolÃ­n I_4332-II	..	2021	PapacScienceAdvances2021	Context - Archaeological (Associated individuals in grave) [KO1013]	3915	38	2030-1900 BCE	..	Czech_EBA_Unetice	Bohemia, KolÃ­n I	Czech Republic	50.033343	15.168084	Repulldown on 3.2M snpset	1240K	1	0.824673	511751	282253	M	Bohemia, Kolââ n I Family C (2 members) (2d: KO1013-KO1014)	..	R1a - Z645	..	HV	..	..	..	ds.half	KO1014.A0101.TF1.1	PASS	..
KO1015	KO1015	KolÃ­n I_4347	..	2021	PapacScienceAdvances2021	Direct: IntCal20	3774	43	1918-1746 calBCE (3509Â±24 BP, MAMS-30790)	..	Czech_EBA_Unetice	Bohemia, KolÃ­n I	Czech Republic	50.033343	15.168084	Repulldown on 3.2M snpset	1240K	1	0.867575	496296	272261	F	n/a (No relatives detected)	n/a (female)	n/a (female)	..	U5a1i1	..	..	..	ds.half	KO1015.A0102.TF1.1	PASS	..
KO7001	KO7001	KolÃ­n VII_1409	..	2021	PapacScienceAdvances2021	Direct: IntCal20	3985	55	2135-1947 calBCE (3655Â±24 BP, MAMS-30792)	..	Czech_EBA_Unetice	Bohemia, KolÃ­n VII	Czech Republic	50.008869	15.221727	Repulldown on 3.2M snpset	1240K	1	0.979244	557081	284948	M	Bohemia, Kolââ n VII Family A (2 members) (2/3d: KO7001-KO7003)	..	R1a - Z645	..	I4a	..	..	..	ds.half	KO7001.A0201.TF1.1	PASS	..
KO7002	KO7002	KolÃ­n VII_1412	..	2021	PapacScienceAdvances2021	Context: Archaeological - Period	4000	87	2200-1900 BCE	..	Czech_EBA_Unetice	Bohemia, KolÃ­n VII	Czech Republic	50.008869	15.221727	Repulldown on 3.2M snpset	1240K	1	0.636121	470611	242212	F	Bohemia, Chleby Family B (2 members) (2/3d: CHL002-KO7002)	n/a (female)	n/a (female)	..	H24	..	..	..	ds.half	KO7002.B0101.TF1.1	PASS	..
KO7003	KO7003	KolÃ­n VII_1418	..	2021	PapacScienceAdvances2021	Direct: IntCal20	4124	56	2284-2046 calBCE (3761Â±24 BP, MAMS-30793)	..	Czech_EBA_Unetice	Bohemia, KolÃ­n VII	Czech Republic	50.008869	15.221727	Repulldown on 3.2M snpset	1240K	1	0.084937	93826	48057	M	Bohemia, Kolââ n VII Family A (2 members) (2/3d: KO7001-KO7003)	..	R1a*	..	U5a1b1	..	..	..	ds.half	KO7003.A0201.TF1.1	PASS	..
MIB001	MIB001	Mikulovice_51	..	2021	PapacScienceAdvances2021	Direct: IntCal20	3779	42	1919-1751 calBCE (3516Â±20 BP, MAMS-30481)	..	Czech_EBA_Unetice	Bohemia, Mikulovice	Czech Republic	49.992004	15.776861	Repulldown on 3.2M snpset	1240K	1	0.686967	484581	255409	M	Czech Republic cross-site Family B (43 members) (brothers: MIB060-MIB061 | father-son: MIB051-MIB053, MIB086-MIS002, MIB086-MIB073, MIB086-MIS001, MIB076-MIB083 | son-mother: MIB053-MIB036, MIB073-MIB074, MIS001-MIB074 | daughter-father: MIB053-MIB049, MIB062-MIB002 | father-daughter: MIB056-MIB057, MIB016-MIB037 | mother-daughter: MIB038-MIB045, ROU002-ROU003 | mother-son: MIB038-MIB059 | 1d: MI…	..	R1b - P312	..	T2b	..	..	..	ds.half	MIB001.A0101.TF1.1	PASS	..
MIB004	MIB004	Mikulovice_62	..	2021	PapacScienceAdvances2021	Direct: IntCal20	3769	39	1888-1751 calBCE (3503Â±18 BP, MAMS-30484)	..	Czech_EBA_Unetice	Bohemia, Mikulovice	Czech Republic	49.992004	15.776861	Repulldown on 3.2M snpset	1240K	1	0.800974	486005	255015	M	Bohemia, Mikulovice Family E (11 members) (son-mother: MIB067-MIB065 | mother-son: MIB065-MIB066 | daughter-father: MIB003-MIB008, MIB068-MIB066 | son-father: MIB004-MIB064 | father-son: MIB008-MIB064, MIB064-MIB066 | siblings: MIB070-MIB071 | 2d: MIB067-MIB003, MIB067-MIB008, MIB067-MIB064, MIB065-MIB068, MIB003-MIB004, MIB003-MIB066, MIB003-MIB070, MIB003-MIB071, MIB004-MIB008, MIB004-MIB066, M…	..	R1b - P312	..	R1b1	..	..	..	ds.half	MIB004.B0101.TF1.1	PASS	..
MIB005	MIB005	Mikulovice_64a	..	2021	PapacScienceAdvances2021	Direct: IntCal20	3767	39	1886-1749 calBCE (3498Â±19 BP, MAMS-30485)	..	Czech_EBA_Unetice	Bohemia, Mikulovice	Czech Republic	49.992004	15.776861	Repulldown on 3.2M snpset	1240K	1	0.589732	396680	207114	F	n/a (No relatives detected)	n/a (female)	n/a (female)	..	H2a1b	..	..	..	ds.half	MIB005.A0101.TF1.1	PASS	..
MIB028	MIB028	Mikulovice_7	..	2021	PapacScienceAdvances2021	Direct: IntCal20	3855	45	2013-1779 calBCE (3562Â±22 BP, CRL-19411)	..	Czech_EBA_Unetice	Bohemia, Mikulovice	Czech Republic	49.992004	15.776861	Repulldown on 3.2M snpset	1240K	1	1.656738	787029	428701	F	Czech Republic cross-site Family B (43 members) (brothers: MIB060-MIB061 | father-son: MIB051-MIB053, MIB086-MIS002, MIB086-MIB073, MIB086-MIS001, MIB076-MIB083 | son-mother: MIB053-MIB036, MIB073-MIB074, MIS001-MIB074 | daughter-father: MIB053-MIB049, MIB062-MIB002 | father-daughter: MIB056-MIB057, MIB016-MIB037 | mother-daughter: MIB038-MIB045, ROU002-ROU003 | mother-son: MIB038-MIB059 | 1d: MI…	n/a (female)	n/a (female)	..	U5b2a2c	..	..	..	ds.half	MIB028.B0101.TF1.1	PASS	..
MIB034	MIB034	Mikulovice_17	..	2021	PapacScienceAdvances2021	Direct: IntCal20	3659	53	1867-1625 calBCE (3416Â±25 BP, MAMS-30461)	..	Czech_EBA_Unetice	Bohemia, Mikulovice	Czech Republic	49.992004	15.776861	Repulldown on 3.2M snpset	1240K	1	1.859083	816835	444114	F	Bohemia, Mikulovice Family A (21 members) (mother-son: MIB017-MIB052 | son-mother: MIB022-MIB048, MIB043-MIB048 | son-father: MIB022-MIB087, MIB043-MIB087, MIB010-MIB012 | daughter-father: MIB042-MIB043, MIB011-MIB012 | father-son: MIB043-MIB041, MIB012-MIB015, MIB012-MIB018, MIB012-MIB030, MIB012-MIB035 | mother-daughter: MIB044-MIB033 | 2d: MIB054-MIB017, MIB054-MIB052, MIB017-MIB020, MIB017-MI…	n/a (female)	n/a (female)	..	H7b	..	..	..	ds.half	MIB034.B0101.TF1.1	PASS	..
MIG010	MIG010	Mikulovice_97c	..	2021	PapacScienceAdvances2021	Direct: IntCal20	3992	55	2135-1951 calBCE (3659Â±23 BP, CRL-20113)	..	Czech_EBA_Unetice	Bohemia, Mikulovice	Czech Republic	49.992004	15.776861	Repulldown on 3.2M snpset	1240K	1	0.335217	309970	166611	F	Bohemia, Mikulovice Family B (3 members) (1d: MIG010-MIG008 | 2d: MIG008-MIG009)	n/a (female)	n/a (female)	..	T2e	..	..	..	ds.half	MIG010.B0101.TF1.1	PASS	..
MIG011	MIG011	Mikulovice_98	..	2021	PapacScienceAdvances2021	Direct: IntCal20	3990	55	2136-1949 calBCE (3658Â±24 BP, CRL-20114)	..	Czech_EBA_Unetice	Bohemia, Mikulovice	Czech Republic	49.992004	15.776861	Repulldown on 3.2M snpset	1240K	1	0.547811	444306	242322	F	n/a (No relatives detected)	n/a (female)	n/a (female)	..	R1b	..	..	..	ds.half	MIG011.A0101.TF1.1	PASS	..
MIS001	MIS001	Mikulovice_92a	..	2021	PapacScienceAdvances2021	Direct: IntCal20	3908	37	2026-1892 calBCE (3601Â±19 BP, MAMS-30493)	..	Czech_EBA_Unetice	Bohemia, Mikulovice	Czech Republic	49.992004	15.776861	Repulldown on 3.2M snpset	1240K	1	3.027341	864427	459718	M	Czech Republic cross-site Family B (43 members) (brothers: MIB060-MIB061 | father-son: MIB051-MIB053, MIB086-MIS002, MIB086-MIB073, MIB086-MIS001, MIB076-MIB083 | son-mother: MIB053-MIB036, MIB073-MIB074, MIS001-MIB074 | daughter-father: MIB053-MIB049, MIB062-MIB002 | father-daughter: MIB056-MIB057, MIB016-MIB037 | mother-daughter: MIB038-MIB045, ROU002-ROU003 | mother-son: MIB038-MIB059 | 1d: MI…	..	R1b - P312	..	U5b1c1a	..	..	..	ds.half	MIS001.merged	PASS	..
MIS002	MIS002	Mikulovice_92b	..	2021	PapacScienceAdvances2021	Direct: IntCal20	3883	36	2020-1883 calBCE (3582Â±19 BP, MAMS-30494)	..	Czech_EBA_Unetice	Bohemia, Mikulovice	Czech Republic	49.992004	15.776861	Repulldown on 3.2M snpset	1240K	1	2.506337	857672	454670	M	Czech Republic cross-site Family B (43 members) (brothers: MIB060-MIB061 | father-son: MIB051-MIB053, MIB086-MIS002, MIB086-MIB073, MIB086-MIS001, MIB076-MIB083 | son-mother: MIB053-MIB036, MIB073-MIB074, MIS001-MIB074 | daughter-father: MIB053-MIB049, MIB062-MIB002 | father-daughter: MIB056-MIB057, MIB016-MIB037 | mother-daughter: MIB038-MIB045, ROU002-ROU003 | mother-son: MIB038-MIB059 | 1d: MI…	..	R1b - P312	..	T2c1d1	..	..	..	ds.half	MIS002.merged	PASS	..
MIS004	MIS004	Mikulovice_93	..	2021	PapacScienceAdvances2021	Direct: IntCal20	3833	51	1959-1773 calBCE (3550Â±23 BP, CRL-20110)	..	Czech_EBA_Unetice	Bohemia, Mikulovice	Czech Republic	49.992004	15.776861	Repulldown on 3.2M snpset	1240K	1	0.283551	276387	150426	M	Bohemia, Mikulovice Family C (6 members) (daughter-mother: MIB029-MIB013 | 2d: MIB031-MIB032 | 2/3d: MIB006-MIB029, MIB029-MIB031, MIB029-MIS004, MIB013-MIS004)	..	I2a2a	..	H17	..	..	..	ds.half	MIS004.A0101.TF1.1	PASS	..
MIS006	MIS006	Mikulovice_96	..	2021	PapacScienceAdvances2021	Direct: IntCal20	4235	66	2452-2152 calBCE (3833Â±27 BP, CRL-20112)	..	Czech_EBA_Unetice	Bohemia, Mikulovice	Czech Republic	49.992004	15.776861	Repulldown on 3.2M snpset	1240K	1	0.120656	121020	65148	M	n/a (No relatives detected)	..	R1b - P312	..	L1'2'3'4'5'6	..	..	..	ds.half	MIS006.A0101.TF1.1	PASS	..
PDA002	PDA002	Praha-ÄÃ¡blice_22D-1	..	2021	PapacScienceAdvances2021	Direct: IntCal20	4057	50	2199-2035 calBCE (3720Â±21 BP, MAMS-30756)	..	Czech_EBA_Unetice	Bohemia, Praha-ÄÃ¡blice	Czech Republic	50.151931	14.493838	Repulldown on 3.2M snpset	1240K	1	1.564396	709904	378073	M	Bohemia, Praha-_ï¿½blice Family A (5 members) (father-daughter: PDA005-PDA003, PDA005-PDA004, PDA005-PDA001 | father-son: PDA005-PDA002 | sisters: PDA003-PDA001, PDA003-PDA004, PDA004-PDA001 | siblings: PDA003-PDA002, PDA004-PDA002, PDA001-PDA002)	..	I2a2	..	U5a1b1	..	..	..	ds.half	PDA002.A0101.TF1.1	PASS	..
PMI001	PMI001	Praha-Mi_kovice_13	..	2021	PapacScienceAdvances2021	Direct: IntCal20	4096	55	2276-2038 calBCE (3745Â±22 BP, MAMS-19126)	..	Czech_EBA_Unetice	Bohemia, Praha-MiÅ¡kovice	Czech Republic	50.156484	14.538727	Repulldown on 3.2M snpset	1240K	1	1.870481	690885	368558	F	n/a (No relatives detected)	n/a (female)	n/a (female)	..	H6a2	..	..	..	ds.half	PMI001.A0301.TF1.1	PASS	..
PMI003	PMI003	Praha-Mi_kovice_29	..	2021	PapacScienceAdvances2021	Direct: IntCal20	4005	60	2192-1947 calBCE (3670Â±35 BP, UtC-13189)	..	Czech_EBA_Unetice	Bohemia, Praha-MiÅ¡kovice	Czech Republic	50.156484	14.538727	Repulldown on 3.2M snpset	1240K	1	0.460339	395368	211493	F	n/a (No relatives detected)	n/a (female)	n/a (female)	..	N1a1a1a2	..	..	..	ds.half	PMI003.B0301.TF1.1	PASS	..
PMI004	PMI004	Praha-Mi_kovice_39	..	2021	PapacScienceAdvances2021	Direct: IntCal20	4013	55	2141-1956 calBCE (3675Â±30 BP, KIA-35083)	..	Czech_EBA_Unetice	Bohemia, Praha-MiÅ¡kovice	Czech Republic	50.156484	14.538727	Repulldown on 3.2M snpset	1240K	1	0.601002	459188	247062	M	n/a (No relatives detected)	..	I2a2	..	H2a2b	..	..	..	ds.half	PMI004.merged	PASS	..
PMI006	PMI006	Praha-Mi_kovice_40	..	2021	PapacScienceAdvances2021	Direct: IntCal20	4104	63	2284-2037 calBCE (3750Â±30 BP, KIA-35072)	..	Czech_EBA_Unetice	Bohemia, Praha-MiÅ¡kovice	Czech Republic	50.156484	14.538727	Repulldown on 3.2M snpset	1240K	1	0.43347	361418	189754	M	n/a (No relatives detected)	..	I2a1	..	U5a1g1	..	..	..	ds.half	PMI006.B0301.TF1.1	PASS	..
PMI009	PMI009	Praha-Mi_kovice_31	..	2021	PapacScienceAdvances2021	Direct: IntCal20	3849	62	2021-1773 calBCE (3560Â±35 BP, UtC-13190)	..	Czech_EBA_Unetice	Bohemia, Praha-MiÅ¡kovice	Czech Republic	50.156484	14.538727	Repulldown on 3.2M snpset	1240K	1	0.147485	141750	73675	M	n/a (No relatives detected)	..	R1b*	..	T2b	..	..	..	ds.half	PMI009.A0301.TF1.1	PASS	..
PMI010	PMI010	Praha-Mi_kovice_42	..	2021	PapacScienceAdvances2021	Direct: IntCal20	3902	49	2033-1831 calBCE (3595Â±30 BP, KIA-35084)	..	Czech_EBA_Unetice	Bohemia, Praha-MiÅ¡kovice	Czech Republic	50.156484	14.538727	Repulldown on 3.2M snpset	1240K	1	0.614383	447105	243231	F	n/a (No relatives detected)	n/a (female)	n/a (female)	..	H13a1a	..	..	..	ds.half	PMI010.A0102.TF1.1	PASS	..
PMI012	PMI012	Praha-Mi_kovice_27	..	2021	PapacScienceAdvances2021	Direct: IntCal20	3657	68	1877-1564 calBCE (3410Â±40 BP, UtC-13188)	..	Czech_EBA_Unetice	Bohemia, Praha-MiÅ¡kovice	Czech Republic	50.156484	14.538727	Repulldown on 3.2M snpset	1240K	1	0.342908	312905	168205	F	n/a (No relatives detected)	n/a (female)	n/a (female)	..	J2b1a	..	..	..	ds.half	PMI012.merged	PASS	..
ROU001	ROU001	Roudnice nad Labem_1-1	..	2021	PapacScienceAdvances2021	Context: Archaeological - Site/Context	4000	87	2200-1900 BCE	..	Czech_EBA_Unetice	Bohemia, Roudnice nad Labem	Czech Republic	50.416843	14.245509	Repulldown on 3.2M snpset	1240K	1	0.921835	616857	332683	F	n/a (No relatives detected)	n/a (female)	n/a (female)	..	U5a1g2	..	..	..	ds.half	ROU001.A0101.TF1.1	PASS	..
ROU003	ROU003	Roudnice nad Labem_1-3	..	2021	PapacScienceAdvances2021	Context - Kinship (1d relationship with ROU002)	3995	49	2130-1960 BCE	..	Czech_EBA_Unetice	Bohemia, Roudnice nad Labem	Czech Republic	50.416843	14.245509	Repulldown on 3.2M snpset	1240K	1	0.677292	504434	272546	F	Czech Republic cross-site Family B (43 members) (brothers: MIB060-MIB061 | father-son: MIB051-MIB053, MIB086-MIS002, MIB086-MIB073, MIB086-MIS001, MIB076-MIB083 | son-mother: MIB053-MIB036, MIB073-MIB074, MIS001-MIB074 | daughter-father: MIB053-MIB049, MIB062-MIB002 | father-daughter: MIB056-MIB057, MIB016-MIB037 | mother-daughter: MIB038-MIB045, ROU002-ROU003 | mother-son: MIB038-MIB059 | 1d: MI…	n/a (female)	n/a (female)	..	U5b1c2	..	..	..	ds.half	ROU003.A0101.TF1.1	PASS	..
ROU004	ROU004	Roudnice nad Labem_1-4	..	2021	PapacScienceAdvances2021	Context: Relative - Kinship with ROU002	3995	49	2130-1960 BCE	..	Czech_EBA_Unetice	Bohemia, Roudnice nad Labem	Czech Republic	50.416843	14.245509	Repulldown on 3.2M snpset	1240K	1	0.890301	581616	314479	F	Czech Republic cross-site Family B (43 members) (brothers: MIB060-MIB061 | father-son: MIB051-MIB053, MIB086-MIS002, MIB086-MIB073, MIB086-MIS001, MIB076-MIB083 | son-mother: MIB053-MIB036, MIB073-MIB074, MIS001-MIB074 | daughter-father: MIB053-MIB049, MIB062-MIB002 | father-daughter: MIB056-MIB057, MIB016-MIB037 | mother-daughter: MIB038-MIB045, ROU002-ROU003 | mother-son: MIB038-MIB059 | 1d: MI…	n/a (female)	n/a (female)	..	U5b1c2	..	..	..	ds.half	ROU004.A0101.TF1.1	PASS	..
ROU006	ROU006	Roudnice nad Labem_1-6	..	2021	PapacScienceAdvances2021	Context: Archaeological - Site/Context	4000	87	2200-1900 BCE	..	Czech_EBA_Unetice	Bohemia, Roudnice nad Labem	Czech Republic	50.416843	14.245509	Repulldown on 3.2M snpset	1240K	1	1.1052	643760	350984	F	n/a (No relatives detected)	n/a (female)	n/a (female)	..	H24	..	..	..	ds.half	ROU006.merged	PASS	..
ROU007	ROU007	Roudnice nad Labem_1-7	..	2021	PapacScienceAdvances2021	Context: Archaeological - Site/Context	4000	87	2200-1900 BCE	..	Czech_EBA_Unetice	Bohemia, Roudnice nad Labem	Czech Republic	50.416843	14.245509	Repulldown on 3.2M snpset	1240K	1	1.158341	633925	349944	M	Bohemia, Roudnice nad Labem Family A (2 members) (father-son: ROU005-ROU007)	..	I2a2	..	I4a	..	..	..	ds.half	ROU007.A0101.TF1.1	PASS	..
VLI039	VLI039	Vlin_ves_H371	..	2021	PapacScienceAdvances2021	Context: Archaeological - Site/Context	4000	87	2200-1900 BCE	..	Czech_EBA_Unetice	Bohemia, VlinÄves	Czech Republic	50.365945	14.446606	Repulldown on 3.2M snpset	1240K	1	1.604895	656201	350816	F	n/a (No relatives detected)	n/a (female)	n/a (female)	..	T2b	..	..	..	ds.half	VLI039.A0101.TF1.1	PASS	..
VLI042	VLI042	Vlin_ves_H443	..	2021	PapacScienceAdvances2021	Direct: IntCal20	3774	59	1940-1696 calBCE (3504Â±41 BP, UBA-27398)	..	Czech_EBA_Unetice	Bohemia, VlinÄves	Czech Republic	50.365945	14.446606	Repulldown on 3.2M snpset	1240K	1	0.241939	220238	114509	M	n/a (No relatives detected)	..	I2a2	..	U5a1g2	..	..	..	ds.half	VLI042.A0101.TF1.1	PASS	..
VLI045	VLI045	Vlin_ves_H395	..	2021	PapacScienceAdvances2021	Direct: IntCal20	3943	87	2194-1778 calBCE (3623Â±58 BP, UBA-27395)	..	Czech_EBA_Unetice	Bohemia, VlinÄves	Czech Republic	50.365945	14.446606	Repulldown on 3.2M snpset	1240K	1	1.588725	645823	345050	F	n/a (No relatives detected)	n/a (female)	n/a (female)	..	J1c1b1a	..	..	..	ds.half	VLI045.B0101.TF1.1	PASS	..
VLI046	VLI046	Vlin_ves_H75	..	2021	PapacScienceAdvances2021	Direct: IntCal20	3809	60	1958-1748 calBCE (3536Â±34 BP, UBA-23635)	..	Czech_EBA_Unetice	Bohemia, VlinÄves	Czech Republic	50.365945	14.446606	Repulldown on 3.2M snpset	1240K	1	0.118759	119780	62246	F	n/a (No relatives detected)	n/a (female)	n/a (female)	..	H3	..	..	..	ds.half	VLI046.A0101.TF1.1	PASS	..
VLI047	VLI047	Vlin_ves_H40	..	2021	PapacScienceAdvances2021	Context: Archaeological - Period	3800	87	2000-1700 BCE	..	Czech_EBA_Unetice	Bohemia, VlinÄves	Czech Republic	50.365945	14.446606	Repulldown on 3.2M snpset	1240K	1	0.785026	499538	264997	F	n/a (No relatives detected)	n/a (female)	n/a (female)	..	T2c1d1a	..	..	..	ds.half	VLI047.B0101.TF1.1	PASS	..
VLI050	VLI050	Vlin_ves_2427	..	2021	PapacScienceAdvances2021	Direct: IntCal20	3796	59	1950-1745 calBCE (3526Â±36 BP, UBA-23638)	..	Czech_EBA_Unetice	Bohemia, VlinÄves	Czech Republic	50.365945	14.446606	Repulldown on 3.2M snpset	1240K	1	1.785739	700496	374746	F	n/a (No relatives detected)	n/a (female)	n/a (female)	..	H7a1	..	..	..	ds.half	VLI050.A0101.TF1.1	PASS	..
VLI053	VLI053	Vlin_ves_H504	..	2021	PapacScienceAdvances2021	Context: Archaeological - Period	3550	58	1700-1500 BCE	..	Czech_EBA_Unetice	Bohemia, VlinÄves	Czech Republic	50.365945	14.446606	Repulldown on 3.2M snpset	1240K	1	0.0291	33427	17321	F	n/a (No relatives detected)	n/a (female)	n/a (female)	..	K1b1a1	..	..	..	ds.half	VLI053.A0101.TF1.1	PASS	..
VLI058	VLI058	Vlin_ves_H520	..	2021	PapacScienceAdvances2021	Direct: IntCal20	4066	56	2203-2032 calBCE (3725Â±28 BP, UBA-23642)	..	Czech_EBA_Unetice	Bohemia, VlinÄves	Czech Republic	50.365945	14.446606	Repulldown on 3.2M snpset	1240K	1	0.715844	462167	243957	F	Bohemia, Vlin_ves Family B (2 members) (daughter-mother: VLI064-VLI058)	n/a (female)	n/a (female)	..	W1i	..	..	..	ds.half	VLI058.A0101.TF1.1	PASS	..
VLI060	VLI060	Vlin_ves_H437-1	..	2021	PapacScienceAdvances2021	Context - Archaeological (Associated individuals in grave) [VLI065]	3930	92	2140-1820 BCE	..	Czech_EBA_Unetice	Bohemia, VlinÄves	Czech Republic	50.365945	14.446606	Repulldown on 3.2M snpset	1240K	1	0.591941	434351	229909	F	n/a (No relatives detected)	n/a (female)	n/a (female)	..	T1a1	..	..	..	ds.half	VLI060.A0101.TF1.1	PASS	..
VLI061	VLI061	Vlin_ves_H517	..	2021	PapacScienceAdvances2021	Context: Archaeological - Site/Context	4000	87	2200-1900 BCE	..	Czech_EBA_Unetice	Bohemia, VlinÄves	Czech Republic	50.365945	14.446606	Repulldown on 3.2M snpset	1240K	1	1.880854	694458	373266	F	n/a (No relatives detected)	n/a (female)	n/a (female)	..	V	..	..	..	ds.half	VLI061.A0101.TF1.1	PASS	..
VLI065	VLI065	Vlin_ves_H437-2	..	2021	PapacScienceAdvances2021	Direct: IntCal20	3936	80	2140-1780 calBCE (3618Â±52 BP, UBA-27396)	..	Czech_EBA_Unetice	Bohemia, VlinÄves	Czech Republic	50.365945	14.446606	Repulldown on 3.2M snpset	1240K	1	0.496452	389427	203528	F	n/a (No relatives detected)	n/a (female)	n/a (female)	..	H2b	..	..	..	ds.half	VLI065.A0101.TF1.1	PASS	..
I11160	I11160	6 (Gr. 1, inv. 16050)	petrous	2021	PattersonNature2021	Context: Archaeological - Period	3850	173	2200-1600 BCE	..	Czech_EBA_Unetice_brother.I14185	Central Bohemia, Prague 5, Prague-Jinonice (HolmanÊ¼s Garden Centre)	Czech Republic	50.054385	14.363387	Repulldown on 3.2M snpset	1240K	1	2.556702	696265	374138	M	Czech Republic, Prague 5, Jinonice Family B (2 members) (I11160-I14185 have a siblings relationship [brothers])	..	..	..	K1	[0.988,0.996]	0.118	0.437	ds.half	S11160.Y1.E1.L1	PASS	..
I14188	I14188	1179 (28 A, 16054, sacek 377, prirust c. P7p-4/95)	petrous	2021	PattersonNature2021	Context: Archaeological - Period	3850	173	2200-1600 BCE	..	Czech_EBA_Unetice_brother.I14585	Central Bohemia, Prague 5, Prague-Jinonice (HolmanÊ¼s Garden Centre)	Czech Republic	50.054385	14.363387	Repulldown on 3.2M snpset	1240K	1	0.525681	408565	224722	M	Czech Republic, Prague 5, Jinonice Family E (2 members) (I14188-I14585 have a sibling relationship)	..	..	251.1	K1a1b2a	[0.994,1.000]	0.026	0.403	ds.half	S14188.Y1.E1.L1	PASS	damage.ds.half=0.026
I16110	I16110	2338 (25, 38770)	petrous	2021	PattersonNature2021	Context: Date(s) from same site (I13469, I13467)	3950	87	2150-1850 BCE	..	Czech_EBA_Unetice_brother.I7958	Central Bohemia, Prague 5, Prague-StodÅ¯lky (MalÃ¡ Ohrada site)	Czech Republic	50.044984	14.339296	Repulldown on 3.2M snpset	1240K	1	0.178055	177966	94644	M	Czech Republic, Prague 5 - Mala Ohrada Family C (2 members) (I7958-I16110 have a sibling relationship)	..	..	41.88	I4a	[0.989,1.000]	0.142	0.415	ss.half	S16110.Y1.E1.L1	PASS	..
MIB002	MIB002	Mikulovice_55	..	2021	PapacScienceAdvances2021	Direct: IntCal20	3765	40	1884-1749 calBCE (3494Â±19 BP, MAMS-30482)	..	Czech_EBA_Unetice_daughter.MIB062	Bohemia, Mikulovice	Czech Republic	49.992004	15.776861	Repulldown on 3.2M snpset	1240K	1	1.574478	693319	372099	F	Czech Republic cross-site Family B (43 members) (brothers: MIB060-MIB061 | father-son: MIB051-MIB053, MIB086-MIS002, MIB086-MIB073, MIB086-MIS001, MIB076-MIB083 | son-mother: MIB053-MIB036, MIB073-MIB074, MIS001-MIB074 | daughter-father: MIB053-MIB049, MIB062-MIB002 | father-daughter: MIB056-MIB057, MIB016-MIB037 | mother-daughter: MIB038-MIB045, ROU002-ROU003 | mother-son: MIB038-MIB059 | 1d: MI…	n/a (female)	n/a (female)	..	U4b1b1	..	..	..	ds.half	MIB002.B0101.TF1.1	PASS	..
RISE586_noUDG.SG	I4130	RISE586 (F0597, gr. 6)	tooth	2015	AllentoftNature2015	Context: Archaeological - Period	4250	289	2800-1800 BCE	..	Czech_EBA_Unetice_dup.I4130.SG	MoravskÃ¡ NovÃ¡ Ves	Czech Republic	48.799	17.022	Repulldown on 3.2M snpset	Shotgun	1	0.176	187947	104331	F	n/a (no relatives detected)	n/a (female)	n/a (female)	..	K1b1a	..	..	..	ds.minus	RISE586	PASS	..
BNL007	BNL007	Brand_s nad Labem_76-3	..	2021	PapacScienceAdvances2021	Context - Archaeological (Associated individuals in grave) [BNL005]	4070	46	2200-2040 BCE	..	Czech_EBA_Unetice_father.or.son.BNL006	Bohemia, BrandÃ½s nad Labem	Czech Republic	50.174207	14.646467	Repulldown on 3.2M snpset	1240K	1	0.350253	324338	177563	M	Bohemia, Brand_s nad Labem Family A (6 members) (father-son: BNL006-BNL007 | siblings: BNL001-BNL003 | 2d: BNL002-BNL007 | 2/3d: BNL005-BNL002, BNL005-BNL006, BNL005-BNL007, BNL002-BNL001, BNL002-BNL003, BNL002-BNL006, BNL006-BNL003, BNL007-BNL001, BNL007-BNL003)	..	I2a2	..	U3a1c	..	..	..	ds.half	BNL007.A0101.TF1.1	PASS	..
PDA005	PDA005	Praha-ÄÃ¡blice_22D-4	..	2021	PapacScienceAdvances2021	Direct: IntCal20	4164	52	2296-2136 calBCE (3786Â±25 BP, MAMS-38480)	..	Czech_EBA_Unetice_father.or.son.PDA002	Bohemia, Praha-ÄÃ¡blice	Czech Republic	50.151931	14.493838	Repulldown on 3.2M snpset	1240K	1	1.776398	661031	356311	M	Bohemia, Praha-_ï¿½blice Family A (5 members) (father-daughter: PDA005-PDA003, PDA005-PDA004, PDA005-PDA001 | father-son: PDA005-PDA002 | sisters: PDA003-PDA001, PDA003-PDA004, PDA004-PDA001 | siblings: PDA003-PDA002, PDA004-PDA002, PDA001-PDA002)	..	I2a2	..	X2c1	..	..	..	ds.half	PDA005.A0101.TF1.1	PASS	..
ROU005	ROU005	Roudnice nad Labem_1-5	..	2021	PapacScienceAdvances2021	Context: Archaeological - Period	4000	87	2200-1900 BCE	..	Czech_EBA_Unetice_father.or.son.ROU007	Bohemia, Roudnice nad Labem	Czech Republic	50.416843	14.245509	Repulldown on 3.2M snpset	1240K	1	0.544463	437073	235296	M	Bohemia, Roudnice nad Labem Family A (2 members) (father-son: ROU005-ROU007)	..	I2a2	..	HV6	..	..	..	ds.half	ROU005.A0101.TF1.1	PASS	..
KNE004	KNE004	KnÄÅ¾eves_2234-1	..	2021	PapacScienceAdvances2021	Direct: IntCal20	4042	46	2197-1986 calBCE (3704Â±24 BP, MAMS-30773)	..	Czech_EBA_Unetice_mother.KNE001.KNE005	Bohemia, KnÄÅ¾eves	Czech Republic	50.119278	14.267059	Repulldown on 3.2M snpset	1240K	1	0.369441	325193	178946	F	Bohemia, Kn__eves Family A (4 members) (daughter-mother: KNE001-KNE004 | mother-daughter: KNE004-KNE005 | 2d: KNE003-KNE001, KNE003-KNE004, KNE003-KNE005)	n/a (female)	n/a (female)	..	T2b23	..	..	..	ds.half	KNE004.A0101.TF1.1	PASS	..
MIB024	MIB024	Mikulovice_1	..	2021	PapacScienceAdvances2021	Direct: IntCal20	3875	40	2020-1827 calBCE (3575Â±22 BP, CRL-19406)	..	Czech_EBA_Unetice_mother.or.daughter.MIB019	Bohemia, Mikulovice	Czech Republic	49.992004	15.776861	Repulldown on 3.2M snpset	1240K	1	0.215861	216718	117878	F	Czech Republic cross-site Family B (43 members) (brothers: MIB060-MIB061 | father-son: MIB051-MIB053, MIB086-MIS002, MIB086-MIB073, MIB086-MIS001, MIB076-MIB083 | son-mother: MIB053-MIB036, MIB073-MIB074, MIS001-MIB074 | daughter-father: MIB053-MIB049, MIB062-MIB002 | father-daughter: MIB056-MIB057, MIB016-MIB037 | mother-daughter: MIB038-MIB045, ROU002-ROU003 | mother-son: MIB038-MIB059 | 1d: MI…	n/a (female)	n/a (female)	..	H1b	..	..	..	ds.half	MIB024.A0101.TF1.1	PASS	..
ROU002	ROU002	Roudnice nad Labem_1-2	..	2021	PapacScienceAdvances2021	Direct: IntCal20	3997	55	2136-1952 calBCE (3662Â±25 BP, MAMS-44708)	..	Czech_EBA_Unetice_mother.or.daughter.ROU003.mother.or.daughter.ROU004	Bohemia, Roudnice nad Labem	Czech Republic	50.416843	14.245509	Repulldown on 3.2M snpset	1240K	1	0.562376	420893	225681	F	Czech Republic cross-site Family B (43 members) (brothers: MIB060-MIB061 | father-son: MIB051-MIB053, MIB086-MIS002, MIB086-MIB073, MIB086-MIS001, MIB076-MIB083 | son-mother: MIB053-MIB036, MIB073-MIB074, MIS001-MIB074 | daughter-father: MIB053-MIB049, MIB062-MIB002 | father-daughter: MIB056-MIB057, MIB016-MIB037 | mother-daughter: MIB038-MIB045, ROU002-ROU003 | mother-son: MIB038-MIB059 | 1d: MI…	n/a (female)	n/a (female)	..	U5b1c2	..	..	..	ds.half	ROU002.A0101.TF1.1	PASS	..
VLI064	VLI064	Vlin_ves_H521	..	2021	PapacScienceAdvances2021	Direct: IntCal20	4018	51	2141-1971 calBCE (3677Â±25 BP, MAMS-30768)	..	Czech_EBA_Unetice_mother.or.daughter.VLI058	Bohemia, VlinÄves	Czech Republic	50.365945	14.446606	Repulldown on 3.2M snpset	1240K	1	0.382002	317660	165892	F	Bohemia, Vlin_ves Family B (2 members) (daughter-mother: VLI064-VLI058)	n/a (female)	n/a (female)	..	W1i	..	..	..	ds.half	VLI064.A0101.TF1.1	PASS	..
BNL001	BNL001	Brand_s nad Labem_63-1	..	2021	PapacScienceAdvances2021	Direct: IntCal20	4020	48	2141-1975 calBCE (3677Â±21 BP, MAMS-30775)	..	Czech_EBA_Unetice_sister.BNL003	Bohemia, BrandÃ½s nad Labem	Czech Republic	50.174207	14.646467	Repulldown on 3.2M snpset	1240K	1	0.177061	179608	98003	F	Bohemia, Brand_s nad Labem Family A (6 members) (father-son: BNL006-BNL007 | siblings: BNL001-BNL003 | 2d: BNL002-BNL007 | 2/3d: BNL005-BNL002, BNL005-BNL006, BNL005-BNL007, BNL002-BNL001, BNL002-BNL003, BNL002-BNL006, BNL006-BNL003, BNL007-BNL001, BNL007-BNL003)	n/a (female)	n/a (female)	..	U5b2a2a	..	..	..	ds.half	BNL001.A0101.TF1.1	PASS	..
KNE005	KNE005	KnÄÅ¾eves_2234-2	..	2021	PapacScienceAdvances2021	Direct: IntCal20	4072	55	2203-2036 calBCE (3730Â±24 BP, MAMS-38478)	..	Czech_EBA_Unetice_sister.KNE001.daughter.KNE004	Bohemia, KnÄÅ¾eves	Czech Republic	50.119278	14.267059	Repulldown on 3.2M snpset	1240K	1	0.191633	195876	107686	F	Bohemia, Kn__eves Family A (4 members) (daughter-mother: KNE001-KNE004 | mother-daughter: KNE004-KNE005 | 2d: KNE003-KNE001, KNE003-KNE004, KNE003-KNE005)	n/a (female)	n/a (female)	..	T2b23	..	..	..	ds.half	KNE005.B0101.TF1.1	PASS	..
MIB003	MIB003	Mikulovice_68	..	2021	PapacScienceAdvances2021	Direct: IntCal20	3810	49	1942-1773 calBCE (3538Â±19 BP, MAMS-30483)	..	Czech_EBA_Unetice_sister.MIB064.daughter.MIB008	Bohemia, Mikulovice	Czech Republic	49.992004	15.776861	Repulldown on 3.2M snpset	1240K	1	0.228987	227274	121760	F	Bohemia, Mikulovice Family E (11 members) (son-mother: MIB067-MIB065 | mother-son: MIB065-MIB066 | daughter-father: MIB003-MIB008, MIB068-MIB066 | son-father: MIB004-MIB064 | father-son: MIB008-MIB064, MIB064-MIB066 | siblings: MIB070-MIB071 | 2d: MIB067-MIB003, MIB067-MIB008, MIB067-MIB064, MIB065-MIB068, MIB003-MIB004, MIB003-MIB066, MIB003-MIB070, MIB003-MIB071, MIB004-MIB008, MIB004-MIB066, M…	n/a (female)	n/a (female)	..	K1a1b2a	..	..	..	ds.half	MIB003.B0101.TF1.1	PASS	..
PDA001	PDA001	Praha-ÄÃ¡blice_22B	..	2021	PapacScienceAdvances2021	Direct: IntCal20	4017	49	2140-1973 calBCE (3675Â±22 BP, MAMS-30755)	..	Czech_EBA_Unetice_sister.PDA002	Bohemia, Praha-ÄÃ¡blice	Czech Republic	50.151931	14.493838	Repulldown on 3.2M snpset	1240K	1	1.129153	569619	303844	F	Bohemia, Praha-_ï¿½blice Family A (5 members) (father-daughter: PDA005-PDA003, PDA005-PDA004, PDA005-PDA001 | father-son: PDA005-PDA002 | sisters: PDA003-PDA001, PDA003-PDA004, PDA004-PDA001 | siblings: PDA003-PDA002, PDA004-PDA002, PDA001-PDA002)	n/a (female)	n/a (female)	..	U5a1b1	..	..	..	ds.half	PDA001.A0101.TF1.1	PASS	..
PDA003	PDA003	Praha-ÄÃ¡blice_22D-2	..	2021	PapacScienceAdvances2021	Direct: IntCal20	4131	55	2286-2050 calBCE (3765Â±24 BP, MAMS-38479)	..	Czech_EBA_Unetice_sister.PDA002	Bohemia, Praha-ÄÃ¡blice	Czech Republic	50.151931	14.493838	Repulldown on 3.2M snpset	1240K	1	1.327331	599229	319802	F	Bohemia, Praha-_ï¿½blice Family A (5 members) (father-daughter: PDA005-PDA003, PDA005-PDA004, PDA005-PDA001 | father-son: PDA005-PDA002 | sisters: PDA003-PDA001, PDA003-PDA004, PDA004-PDA001 | siblings: PDA003-PDA002, PDA004-PDA002, PDA001-PDA002)	n/a (female)	n/a (female)	..	U5a1b1	..	..	..	ds.half	PDA003.A0101.TF1.1	PASS	..
PDA004	PDA004	Praha-ÄÃ¡blice_22D-3	..	2021	PapacScienceAdvances2021	Direct: IntCal20	4053	49	2197-2035 calBCE (3717Â±20 BP, MAMS-30757)	..	Czech_EBA_Unetice_sister.PDA002	Bohemia, Praha-ÄÃ¡blice	Czech Republic	50.151931	14.493838	Repulldown on 3.2M snpset	1240K	1	1.450732	635979	339386	F	Bohemia, Praha-_ï¿½blice Family A (5 members) (father-daughter: PDA005-PDA003, PDA005-PDA004, PDA005-PDA001 | father-son: PDA005-PDA002 | sisters: PDA003-PDA001, PDA003-PDA004, PDA004-PDA001 | siblings: PDA003-PDA002, PDA004-PDA002, PDA001-PDA002)	n/a (female)	n/a (female)	..	U5a1b1	..	..	..	ds.half	PDA004.A0101.TF1.1	PASS	..
I15646	I15646	1764 (6, 38753)	petrous	2021	PattersonNature2021	Context: Date(s) from same site (I13469, I13467)	3950	87	2150-1850 BCE	..	Czech_EBA_Unetice_son.I13470	Central Bohemia, Prague 5, Prague-StodÅ¯lky (MalÃ¡ Ohrada site)	Czech Republic	50.044984	14.339296	Repulldown on 3.2M snpset	1240K	1	2.224509	668600	362213	M	Czech Republic, Prague 5 - Mala Ohrada Family B (3 members) (I13470-I15646 have a mother-son relationship; I15646-I15643 have a 2d or 3d relationship)	..	..	198.3	H	[0.960,0.987]	0.07	0.396	ss.half	S15646.Y1.E1.L1	PASS	damage.ss.half=0.07
I16538	I16538	2102 (P7A-31696A, Pit 49)	petrous	2021	PattersonNature2021	Direct: IntCal20	3975	53	2133-1946 calBCE (3650Â±20 BP, PSUAMS-10122)	..	Czech_EMBA	NW Bohemia, Louny, BÅezno u Loun	Czech Republic	50.400094	13.42304	Repulldown on 3.2M snpset	1240K	1	1.249601	582250	315168	F	n/a (no relatives detected)	n/a (female)	n/a (female)	167.6	J1c3	[0.984,0.998]	0.099	0.012570965	ss.half	S16538.Y1.E1.L1	PASS	damage.ss.half=0.099
I15818	I15818	1646 (145-150/44, 7557, 155)	petrous	2021	PattersonNature2021	Context: Archaeological - Period	7200	144	5500-5000 BCE	..	Czech_EN_LBK	NW Bohemia, Teplice, BÅ¾any	Czech Republic	50.590618	13.876321	Repulldown on 3.2M snpset	1240K	1	2.651959	742859	400866	F	n/a (no relatives detected)	n/a (female)	n/a (female)	247.9	HV0a	[0.960,0.992]	0.105	0.01	ss.half	S15818.Y1.E1.L1	PASS	..
I7272	I7272	BRAN_23 (Grave 23, 31630)	petrous	2018	OlaldeNature2018	Direct: IntCal20	5417	74	3624-3376 calBCE (4715Â±20 BP, PSUAMS-4239)	..	Czech_Eneolithic	BrandÃ½sek	Czech Republic	50.19	14.158	Repulldown on 3.2M snpset	1240K	1	3.646946	757249	413686	M	n/a (no relatives detected)	..	..	288	K2a5	[0.997,1.000]	0.07	0.424	ds.half	S7272.E1.L1	PASS	..
I7953	I7953	HROB_B (Hrobice individual B)	petrous	2021	PattersonNature2021	Direct: IntCal20	2239	56	387-208 calBCE (2245Â±20 BP, PSUAMS-10086)	..	Czech_IA	NW Bohemia, ÃstÃ­ nad Labem, Hrbovice	Czech Republic	50.106753	15.787564	Repulldown on 3.2M snpset	1240K	1	5.483655	802081	443927	F	n/a (no relatives detected)	n/a (female)	n/a (female)	223	H2a2a1	[0.989,0.998]	0.073	0.013	ds.half	S7953.E1.L1	PASS	..
I14980	I14980	2284 (P7A-31688, 1)	petrous	2021	PattersonNature2021	Context: Archaeological - Period	2625	72	800-550 BCE	..	Czech_IA_Hallstatt	NW Bohemia, LitomÄÅice, Lovosice	Czech Republic	50.511157	14.063419	Repulldown on 3.2M snpset	1240K	1	3.249181	776943	430323	F	n/a (no relatives detected)	n/a (female)	n/a (female)	367.5	U5a2b	[0.982,1.000]	0.133	0.008	ds.half	S14980.Y1.E1.L1	PASS	..
I14983	I14983	2287 (P7A-14345, 4/89)	petrous	2021	PattersonNature2021	Context: Archaeological - Period	2625	72	800-550 BCE	..	Czech_IA_Hallstatt	NW Bohemia, LitomÄÅice, Lovosice	Czech Republic	50.511157	14.063419	Repulldown on 3.2M snpset	1240K	1	1.139212	632615	348993	M	Czech Republic, Lovosice Family A (2 members) (I14983-I17312 have a 2d or 3d relationship)	..	..	91.86	J1c1	[0.983,0.998]	0.122	0.389	ds.half	S14983.Y1.E1.L1	PASS	..
I15071	I15071	2098 (P7A-37512, B9)	petrous	2021	PattersonNature2021	Context: Date on family member I16088 agrees with archaeological context	2625	72	800-550 BCE	..	Czech_IA_Hallstatt	NW Bohemia, Chomutov, PolÃ¡ky	Czech Republic	50.336647	13.350577	Repulldown on 3.2M snpset	1240K	1	0.345835	320637	176681	M	Czech Republic, Polï¿½ky Family A (3 members) (I16087-I16088 have a 1d relationship; I16088-I15071 have a 2d or 3d relationship)	..	..	30.27	U5b1b1+@16192	[0.955,0.986]	0.129	0.388	ds.half	S15071.Y1.E1.L1	PASS	..
I16088	I16088	2101 (P7A-38087, Obj. 2)	petrous	2021	PattersonNature2021	Direct: IntCal20	2593	67	771-543 calBCE (2495Â±20 BP, PSUAMS-10021)	..	Czech_IA_Hallstatt	NW Bohemia, Chomutov, PolÃ¡ky	Czech Republic	50.336647	13.350577	Repulldown on 3.2M snpset	1240K	1	0.507157	395726	214750	F	Czech Republic, Polï¿½ky Family A (3 members) (I16087-I16088 have a 1d relationship; I16088-I15071 have a 2d or 3d relationship)	n/a (female)	n/a (female)	61.63	U5b1b1+@16192	[0.974,0.994]	0.205	0.011	ds.half	S16088.Y1.E1.L1	PASS	..
I16326	I16326	2111 (P7A-32607, Obj. 10, gr ?)	petrous	2021	PattersonNature2021	Context: Archaeological - Period	2625	72	800-550 BCE	..	Czech_IA_Hallstatt	NW Bohemia, Louny, Stradonice	Czech Republic	50.291389	14.045556	Repulldown on 3.2M snpset	1240K	1	1.043185	487289	262694	F	n/a (no relatives detected)	n/a (female)	n/a (female)	136.3	H7	[0.966,0.992]	0.096	0.017	ss.half	S16326.Y1.E1.L1	PASS	damage.ss.half=0.096
I16327	I16327	2112 (P7A-32605, Obj. 10, gr. 4)	petrous	2021	PattersonNature2021	Direct: IntCal20	2592	68	771-541 calBCE (2490Â±20 BP, PSUAMS-10022)	..	Czech_IA_Hallstatt	NW Bohemia, Louny, Stradonice	Czech Republic	50.291389	14.045556	Repulldown on 3.2M snpset	1240K	1	0.918372	483517	259577	M	n/a (no relatives detected)	..	..	124.1	H3	[0.977,0.997]	0.111	0.437	ss.half	S16327.Y1.E1.L1	PASS	..
I16329	I16329	2114 (P7A-32598, Obj. 5)	petrous	2021	PattersonNature2021	Context: Archaeological - Period	2625	72	800-550 BCE	..	Czech_IA_Hallstatt	NW Bohemia, Louny, Stradonice	Czech Republic	50.291389	14.045556	Repulldown on 3.2M snpset	1240K	1	0.043193	48321	25345	F	n/a (no relatives detected)	n/a (female)	n/a (female)	7.248	W6a	[0.894,0.972]	0.184	0.016	ss.half	S16329.Y1.E1.L1	PASS	mtcontam=[0.894,0.972]
I17312_d	I17312	2841 (P7A-31689)	bone	2021	PattersonNature2021	Context: Archaeological - Period	2625	72	800-550 BCE	..	Czech_IA_Hallstatt	NW Bohemia, LitomÄÅice, Lovosice	Czech Republic	50.511157	14.063419	Repulldown on 3.2M snpset	1240K	1	0.013839	15456	7773	M	Czech Republic, Lovosice Family A (2 members) (I14983-I17312 have a 2d or 3d relationship)	..	..	5.600459	X2b4	[0.926,0.992]	0.963	0.474	ss.half	S17312.Y1.E2.L1	PASS	..
I17607	I17607	2569 (P7A-32601, Obj. 9, gr. 2)	tooth (molar)	2021	PattersonNature2021	Context: Archaeological - Period	2625	72	800-550 BCE	..	Czech_IA_Hallstatt	NW Bohemia, Louny, Stradonice	Czech Republic	50.291389	14.045556	Repulldown on 3.2M snpset	1240K	1	0.086637	91913	49204	M	n/a (no relatives detected)	..	..	19.48	I4a	[0.968,0.994]	0.061	0.412556054	ss.half	S17607.E1.L1	PASS	damage.ss.half=0.061
DA111_noUDG.SG	DA111	CGG_2_017983, Lovosice 2; 16, Lovosice 2; 16, Czech Republic	..	2018	DamgaardNature2018	Direct: IntCal20	2752	60	909-592 calBCE (2630Â±48 BP, UBA-31219)	..	Czech_IA_Hallstatt.SG	..	Czech Republic	50.5099972	14.05	Repulldown on 3.2M snpset	Shotgun	..	0.863	532322	274754	M	n/a (no relatives detected)	..	..	..	H6a1a	..	..	..	ds.minus	..	PASS	..
DA112_noUDG.SG	DA112	CGG_2_017984, Lovosice 2; 28, Lovosice 2; 28, Czech Republic	..	2018	DamgaardNature2018	Direct: IntCal20	2507	106	753-403 calBCE (2430Â±40 BP, UBA-31220)	..	Czech_IA_Hallstatt.SG	..	Czech Republic	50.5099972	14.05	Repulldown on 3.2M snpset	Shotgun	..	0.407	299227	153299	F	n/a (no relatives detected)	n/a (female)	n/a (female)	..	HV0+195	..	..	..	ds.minus	..	PASS	..
I13780	I13780	846 (P7A-16106, 13A)	petrous (CBD)	2021	PattersonNature2021	Context: Archaeological - Period	2250	58	400-200 BCE	..	Czech_IA_LaTene	Central Bohemia, Prague 5, Prague-Jinonice (HolmanÊ¼s Garden Centre)	Czech Republic	50.054385	14.363387	Repulldown on 3.2M snpset	1240K	1	2.32529	769932	423451	M	n/a (no relatives detected)	..	..	720.9	K1a26	[0.995,1.000]	0.083	0.409	ds.half	S13780.Y1.E1.L1	PASS	Xcontam=[0.008,0.015]
I14984	I14984	2342 (P7A-16364, 19/81) | 2857 (P7A-16364, 19/81)	petrous	2021	PattersonNature2021	Direct: IntCal20	2270	61	396-210 calBCE (2270Â±20 BP, PSUAMS-10020)	..	Czech_IA_LaTene	NW Bohemia, Teplice, Radosevice (Cemetery I)	Czech Republic	50.410265	14.074597	Repulldown on 3.2M snpset	1240K	2	2.644272	754797	417768	M	Czech Republic, Radosevice, Cemetery 1 Family A (2 members) (I14984-I17140 have a 2d or 3d relationship)	..	..	332.253425	H1+152	[0.967,0.993]	0.162	0.406	ds.half,ss.half	S14984.Y1.E1.L1,S17667.E1.L1	PASS	..
I14985	I14985	2343 (P7A-16312, 15/81)	petrous	2021	PattersonNature2021	Direct: IntCal20	2225	50	370-197 calBCE (2210Â±20 BP, PSUAMS-10093)	..	Czech_IA_LaTene	NW Bohemia, Teplice, Radosevice (Cemetery I)	Czech Republic	50.410265	14.074597	Repulldown on 3.2M snpset	1240K	1	3.243078	770008	426161	F	Czech Republic, Radosevice, Cemetery 1 Family D (4 members) (I17141-I17139 have a 1d relationship, I17141-I17143 have a 1d relationship, I17141-I14985 have a 1d relationship; I17139-I17143 have a 2d or 3d relationship, I17139-I14985 have a 2d or 3d relationship, I17143-I14985 have a 2d or 3d relationship)	n/a (female)	n/a (female)	324.3	H5c	[0.948,0.976]	0.146	0.009	ds.half	S14985.Y1.E1.L1	PASS	mtcontam=[0.948,0.976]
I14986	I14986	2344 (P7A-16366, 21/81)	petrous	2021	PattersonNature2021	Context: Archaeological - Period	2255	14	330-280 BCE	..	Czech_IA_LaTene	NW Bohemia, Teplice, Radosevice (Cemetery I)	Czech Republic	50.410265	14.074597	Repulldown on 3.2M snpset	1240K	1	3.983903	800417	443053	M	n/a (no relatives detected)	..	..	440.5	H73	[0.993,1.000]	0.11	0.416	ds.half	S14986.Y1.E1.L1	PASS	..
I14987	I14987	2345 (P7A-16375, 7/81)	petrous	2021	PattersonNature2021	Context: Archaeological - Period	2255	14	330-280 BCE	..	Czech_IA_LaTene	NW Bohemia, Teplice, Radosevice (Cemetery I)	Czech Republic	50.410265	14.074597	Repulldown on 3.2M snpset	1240K	1	1.159784	515518	284230	M	n/a (no relatives detected)	..	..	113	T1a1	[0.994,1.000]	0.119	0.422	ds.half	S14987.Y1.E1.L1	PASS	..
I15039	I15039	2489 (P7A-8362, 31B)	petrous	2021	PattersonNature2021	Context: Archaeological - Period	2185	32	290-180 BCE	..	Czech_IA_LaTene	NW Bohemia, Teplice, Radosevice (Cemetery II)	Czech Republic	50.410265	14.074597	Repulldown on 3.2M snpset	1240K	1	4.207442	819867	453868	F	Czech Republic, Radosevice, Cemetery 2 Family B (4 members) (I15039-I15953 have a mother-daughter relationship [order unknown]; I15952 has a 2d or 3d relationship to I15039-I15953; I15042-I15953 have a 2d or 3d relationship)	n/a (female)	n/a (female)	370	H6a1a	[0.989,0.999]	0.091	0.008	ds.half	S15039.Y1.E1.L1	PASS	..
I15040	I15040	2490 (P7A-8366, 35/77)	petrous	2021	PattersonNature2021	Context: Archaeological - Period	2240	64	400-180 BCE	..	Czech_IA_LaTene	NW Bohemia, Teplice, Radosevice (Cemetery II)	Czech Republic	50.410265	14.074597	Repulldown on 3.2M snpset	1240K	1	1.601496	726392	401855	M	n/a (no relatives detected)	..	..	167.2	U5b1b1+@16192	[0.959,0.984]	0.082	0.39	ds.half	S15040.Y1.E1.L1	PASS	..
I15042	I15042	2492 (P7A-8364, 33/77)	petrous	2021	PattersonNature2021	Direct: IntCal20	2225	50	370-197 calBCE (2210Â±20 BP, PSUAMS-9773)	..	Czech_IA_LaTene	NW Bohemia, Teplice, Radosevice (Cemetery II)	Czech Republic	50.410265	14.074597	Repulldown on 3.2M snpset	1240K	1	4.273648	820156	453934	M	Czech Republic, Radosevice, Cemetery 2 Family B (4 members) (I15039-I15953 have a mother-daughter relationship [order unknown]; I15952 has a 2d or 3d relationship to I15039-I15953; I15042-I15953 have a 2d or 3d relationship)	..	..	456.2	H26a1	[0.988,0.999]	0.117	0.413	ds.half	S15042.Y1.E1.L1	PASS	..
I15043	I15043	2493 (P7A-8358, 21)	petrous	2021	PattersonNature2021	Context: Archaeological - Period	2240	23	330-250 BCE	..	Czech_IA_LaTene	NW Bohemia, Teplice, Radosevice (Cemetery II)	Czech Republic	50.410265	14.074597	Repulldown on 3.2M snpset	1240K	1	4.680737	832921	461268	F	n/a (no relatives detected)	n/a (female)	n/a (female)	404.5	U5b2b3a1	[0.981,0.996]	0.124	0.007	ds.half	S15043.Y1.E1.L1	PASS	..
I15044	I15044	2494 (P7A-8342, 3 (B)	petrous	2021	PattersonNature2021	Direct: IntCal20	2230	51	381-203 calBCE (2230Â±20 BP, PSUAMS-10095)	..	Czech_IA_LaTene	NW Bohemia, Teplice, Radosevice (Cemetery II)	Czech Republic	50.410265	14.074597	Repulldown on 3.2M snpset	1240K	1	3.948973	845992	467105	F	n/a (no relatives detected)	n/a (female)	n/a (female)	402.5	H3v+16093	[0.972,0.992]	0.115	0.007	ds.half	S15044.Y1.E1.L1	PASS	..
I15045	I15045	2495 (P7A-8360, 24/71)	petrous	2021	PattersonNature2021	Context: Archaeological - Period	2255	14	330-280 BCE	..	Czech_IA_LaTene	NW Bohemia, Teplice, Radosevice (Cemetery II)	Czech Republic	50.410265	14.074597	Repulldown on 3.2M snpset	1240K	1	4.420206	831026	458660	F	n/a (no relatives detected)	n/a (female)	n/a (female)	496.8	H13a1a1a	[0.983,0.996]	0.108	0.009	ds.half	S15045.Y1.E1.L1	PASS	..
I15046	I15046	2496 (P7A-8352, 14/76)	petrous	2021	PattersonNature2021	Direct: IntCal20	2256	60	394-208 calBCE (2260Â±20 BP, PSUAMS-10096)	..	Czech_IA_LaTene	NW Bohemia, Teplice, Radosevice (Cemetery II)	Czech Republic	50.410265	14.074597	Repulldown on 3.2M snpset	1240K	1	4.81796	835400	462468	F	n/a (no relatives detected)	n/a (female)	n/a (female)	469.1	H4a1c1a	[0.983,0.997]	0.094	0.009	ds.half	S15046.Y1.E1.L1	PASS	..
I15047	I15047	2497 (P7A-8367, 36)	petrous	2021	PattersonNature2021	Context: Archaeological - Period	2170	23	260-180 BCE	..	Czech_IA_LaTene	NW Bohemia, Teplice, Radosevice (Cemetery II)	Czech Republic	50.410265	14.074597	Repulldown on 3.2M snpset	1240K	1	0.738586	537318	299240	M	n/a (no relatives detected)	..	..	106.1	H13a1a1	[0.985,0.998]	0.111	0.386	ds.half	S15047.Y1.E1.L1	PASS	..
I15048	I15048	2498 (P7A-8341, 2/74)	petrous	2021	PattersonNature2021	Context: Archaeological - Period	2385	26	480-390 BCE	..	Czech_IA_LaTene	NW Bohemia, Teplice, Radosevice (Cemetery II)	Czech Republic	50.410265	14.074597	Repulldown on 3.2M snpset	1240K	1	2.040524	756252	420514	M	n/a (no relatives detected)	..	..	229.7	H1aa1	[0.976,0.994]	0.08	0.392	ds.half	S15048.Y1.E1.L1	PASS	..
I15049	I15049	2504 (P7A-8359, 22/81)	petrous	2021	PattersonNature2021	Context: Archaeological - Period	2275	43	400-250 BCE	..	Czech_IA_LaTene	NW Bohemia, Teplice, Radosevice (Cemetery II)	Czech Republic	50.410265	14.074597	Repulldown on 3.2M snpset	1240K	1	0.859431	452731	248898	M	n/a (no relatives detected)	..	..	82.7	W1+119	[0.992,0.999]	0.128	0.425	ds.half	S15049.Y1.E1.L1	PASS	..
I15950	I15950	2499 (P7A-8340, 1)	petrous	2021	PattersonNature2021	Context: Archaeological - Period	2385	26	480-390 BCE	..	Czech_IA_LaTene	NW Bohemia, Teplice, Radosevice (Cemetery II)	Czech Republic	50.410265	14.074597	Repulldown on 3.2M snpset	1240K	1	2.18743	686145	370801	M	n/a (no relatives detected)	..	..	287.9	K1a4a1a2a	[0.994,1.000]	0.096	0.453	ss.half	S15950.Y1.E1.L1	PASS	damage.ss.half=0.096
I15951	I15951	2500 (P7A-8351, 13)	petrous	2021	PattersonNature2021	Direct: IntCal20	2235	54	385-206 calBCE (2240Â±20 BP, PSUAMS-10101)	..	Czech_IA_LaTene	NW Bohemia, Teplice, Radosevice (Cemetery II)	Czech Republic	50.410265	14.074597	Repulldown on 3.2M snpset	1240K	1	2.497232	689535	372762	M	Czech Republic, Radosevice, Cemetery 2 Family A (2 members) (I15951-I17616 have a 1d relationship)	..	..	308.7	H13b1+200	[0.979,0.997]	0.092	0.464	ss.half	S15951.Y1.E1.L1	PASS	damage.ss.half=0.092
I15952	I15952	2501 (P7A-8357, 20/70)	petrous	2021	PattersonNature2021	Context: Archaeological - Period	2310	23	400-320 BCE	..	Czech_IA_LaTene	NW Bohemia, Teplice, Radosevice (Cemetery II)	Czech Republic	50.410265	14.074597	Repulldown on 3.2M snpset	1240K	1	2.429154	725801	391336	F	Czech Republic, Radosevice, Cemetery 2 Family B (4 members) (I15039-I15953 have a mother-daughter relationship [order unknown]; I15952 has a 2d or 3d relationship to I15039-I15953; I15042-I15953 have a 2d or 3d relationship)	n/a (female)	n/a (female)	309.3	H6a1a	[0.983,0.998]	0.11	0.015	ss.half	S15952.Y1.E1.L1	PASS	..
I15954	I15954	2503 (P7A-8342, 3 (A)	petrous	2021	PattersonNature2021	Context: Archaeological - Period	2305	14	380-330 BCE	adult	Czech_IA_LaTene	NW Bohemia, Teplice, Radosevice (Cemetery II)	Czech Republic	50.410265	14.074597	Repulldown on 3.2M snpset	1240K	1	2.326785	717386	387487	M	n/a (no relatives detected)	..	..	228.5	H1q	[0.977,0.994]	0.09	0.444	ss.half	S15954.Y1.E1.L1	PASS	damage.ss.half=0.09
I16268	I16268	1969 (P7A-16151, 71)	petrous	2021	PattersonNature2021	Context: Archaeological - Period	2250	58	400-200 BCE	..	Czech_IA_LaTene	Central Bohemia, Prague 5, Prague-Jinonice (HolmanÊ¼s Garden Centre)	Czech Republic	50.054385	14.363387	Repulldown on 3.2M snpset	1240K	1	1.158544	567787	305760	F	n/a (no relatives detected)	n/a (female)	n/a (female)	219.4	K2a6	[0.989,0.999]	0.105	0.01	ss.half	S16268.Y1.E1.L1	PASS	..
I16269	I16269	1970 (P7A-16113, 18)	petrous	2021	PattersonNature2021	Context: Archaeological - Period	2250	58	400-200 BCE	..	Czech_IA_LaTene	Central Bohemia, Prague 5, Prague-Jinonice (HolmanÊ¼s Garden Centre)	Czech Republic	50.054385	14.363387	Repulldown on 3.2M snpset	1240K	1	0.105031	112656	59521	M	n/a (no relatives detected)	..	..	25.81	U4a2c	[0.986,0.999]	0.162	0.408	ss.half	S16269.Y1.E1.L1	PASS	..
I16270	I16270	1971 (P7A-16117, 22)	petrous	2021	PattersonNature2021	Context: Archaeological - Period	2250	58	400-200 BCE	..	Czech_IA_LaTene	Central Bohemia, Prague 5, Prague-Jinonice (HolmanÊ¼s Garden Centre)	Czech Republic	50.054385	14.363387	Repulldown on 3.2M snpset	1240K	1	0.180161	181543	96084	F	n/a (no relatives detected)	n/a (female)	n/a (female)	47.73	J1b1a1b	[0.979,0.998]	0.059	0.017	ss.half	S16270.Y1.E1.L1	PASS	damage.ss.half=0.059
I16271	I16271	1972 (P7A-16138, 49)	petrous	2021	PattersonNature2021	Direct: IntCal20	2250	59	391-208 calBCE (2255Â±20 BP, PSUAMS-10120)	..	Czech_IA_LaTene	Central Bohemia, Prague 5, Prague-Jinonice (HolmanÊ¼s Garden Centre)	Czech Republic	50.054385	14.363387	Repulldown on 3.2M snpset	1240K	1	1.279691	608657	328965	F	n/a (no relatives detected)	n/a (female)	n/a (female)	214.7	I2	[0.993,1.000]	0.099	0.012	ss.half	S16271.Y1.E1.L1	PASS	damage.ss.half=0.099
I16272	I16272	1973 (P7A-16157, 78)	petrous	2021	PattersonNature2021	Direct: IntCal20	2239	56	387-208 calBCE (2245Â±20 BP, PSUAMS-10121)	..	Czech_IA_LaTene	Central Bohemia, Prague 5, Prague-Jinonice (HolmanÊ¼s Garden Centre)	Czech Republic	50.054385	14.363387	Repulldown on 3.2M snpset	1240K	1	1.439704	608989	328765	M	n/a (no relatives detected)	..	..	183.7	J1c2e	[0.981,0.996]	0.1	0.43	ss.half	S16272.Y1.E1.L1	PASS	..
I16273	I16273	1974 (P7A-16164, 2)	petrous	2021	PattersonNature2021	Direct: IntCal20	2046	37	166-44 calBCE (2085Â±20 BP, PSUAMS-9715)	..	Czech_IA_LaTene	Central Bohemia, Prague 5, Prague-Jinonice (HolmanÊ¼s Garden Centre)	Czech Republic	50.054385	14.363387	Repulldown on 3.2M snpset	1240K	1	0.556765	417792	223815	M	n/a (no relatives detected)	..	..	163.3	H5a2	[0.978,0.996]	0.102	0.421	ss.half	S16273.Y1.E1.L1	PASS	..
I17139	I17139	2741 (P7A-16308, 29860)	petrous	2021	PattersonNature2021	Context: Archaeological - Period	2220	12	290-250 BCE	..	Czech_IA_LaTene	NW Bohemia, Teplice, Radosevice (Cemetery I)	Czech Republic	50.410265	14.074597	Repulldown on 3.2M snpset	1240K	1	1.26528	559347	302055	F	Czech Republic, Radosevice, Cemetery 1 Family D (4 members) (I17141-I17139 have a 1d relationship, I17141-I17143 have a 1d relationship, I17141-I14985 have a 1d relationship; I17139-I17143 have a 2d or 3d relationship, I17139-I14985 have a 2d or 3d relationship, I17143-I14985 have a 2d or 3d relationship)	n/a (female)	n/a (female)	214.3	H5c	[0.973,0.991]	0.069	0.014139475	ss.half	S17139.Y1.E1.L1	PASS	damage.ss.half=0.069
I17143	I17143	2745 (P7A-16365, 20/81)	petrous	2021	PattersonNature2021	Context: Archaeological - Period	2220	12	290-250 BCE	..	Czech_IA_LaTene	NW Bohemia, Teplice, Radosevice (Cemetery I)	Czech Republic	50.410265	14.074597	Repulldown on 3.2M snpset	1240K	1	0.649571	450158	241901	M	Czech Republic, Radosevice, Cemetery 1 Family D (4 members) (I17141-I17139 have a 1d relationship, I17141-I17143 have a 1d relationship, I17141-I14985 have a 1d relationship; I17139-I17143 have a 2d or 3d relationship, I17139-I14985 have a 2d or 3d relationship, I17143-I14985 have a 2d or 3d relationship)	..	..	148.1	H5c	[0.943,0.971]	0.088	0.415937759	ss.half	S17143.Y1.E1.L1	PASS	damage.ss.half=0.088, mtcontam=[0.943,0.971]
I17145	I17145	2747 (P7A-16374, 29738)	petrous	2021	PattersonNature2021	Context: Archaeological - Period	2255	14	330-280 BCE	..	Czech_IA_LaTene	NW Bohemia, Teplice, Radosevice (Cemetery I)	Czech Republic	50.410265	14.074597	Repulldown on 3.2M snpset	1240K	1	2.417962	689156	374416	M	Czech Republic cross-site Family A (2 members) (1d: I27684-I17145)	..	..	390.2	H5a4a1	[0.967,0.988]	0.072	0.442152328	ss.half	S17145.Y1.E1.L1	PASS	damage.ss.half=0.072
I17146	I17146	2748 (P7A-16377, 29830)	petrous	2021	PattersonNature2021	Direct: IntCal20	2197	75	355-114 calBCE (2165Â±20 BP, PSUAMS-10123)	..	Czech_IA_LaTene	NW Bohemia, Teplice, Radosevice (Cemetery I)	Czech Republic	50.410265	14.074597	Repulldown on 3.2M snpset	1240K	1	1.318084	600973	323620	M	Czech Republic, Radosevice, Cemetery 1 Family B (2 members) (I17144-I17146 have a sibling relationship [brothers])	..	..	163.2	H1q	[0.980,0.996]	0.096	0.432185133	ss.half	S17146.Y1.E1.L1	PASS	damage.ss.half=0.096
I17314	I17314	2905 (P7A-16101, 7)	petrous	2021	PattersonNature2021	Context: Archaeological - Period	2250	58	400-200 BCE	..	Czech_IA_LaTene	Central Bohemia, Prague 5, Prague-Jinonice (HolmanÊ¼s Garden Centre)	Czech Republic	50.054385	14.363387	Repulldown on 3.2M snpset	1240K	1	1.346974	457795	247603	M	n/a (no relatives detected)	..	..	80.21	U5a1b	[0.979,0.998]	0.092	0.490185845	ss.half	S17314.Y1.E2.L1	PASS	damage.ss.half=0.092
I17315	I17315	2906 (P7A-16115, 20)	petrous	2021	PattersonNature2021	Direct: IntCal20	2221	61	358-170 calBCE (2185Â±20 BP, PSUAMS-10055)	..	Czech_IA_LaTene	Central Bohemia, Prague 5, Prague-Jinonice (HolmanÊ¼s Garden Centre)	Czech Republic	50.054385	14.363387	Repulldown on 3.2M snpset	1240K	1	0.171709	164575	85638	F	Czech Republic, Praha 5, Jinonice Family B (2 members) (I20523-I17315 are 2nd or 3rd degree relatives)	n/a (female)	n/a (female)	21.22	H10e	[0.947,0.987]	0.101	0.013387298	ss.half	S17315.Y1.E2.L1	PASS	..
I17316	I17316	2907 (P7A-16116, 21)	petrous	2021	PattersonNature2021	Context: Archaeological - Period	2250	58	400-200 BCE	..	Czech_IA_LaTene	Central Bohemia, Prague 5, Prague-Jinonice (HolmanÊ¼s Garden Centre)	Czech Republic	50.054385	14.363387	Repulldown on 3.2M snpset	1240K	1	0.583541	324743	172154	F	n/a (no relatives detected)	n/a (female)	n/a (female)	41.26	J1c1b1a1	[0.988,1.000]	0.099	0.021326436	ss.half	S17316.Y1.E2.L1	PASS	damage.ss.half=0.099
I17317	I17317	2908 (P7A-16118, 26)	petrous	2021	PattersonNature2021	Context: Archaeological - Period	2250	58	400-200 BCE	..	Czech_IA_LaTene	Central Bohemia, Prague 5, Prague-Jinonice (HolmanÊ¼s Garden Centre)	Czech Republic	50.054385	14.363387	Repulldown on 3.2M snpset	1240K	1	1.522878	477547	258336	M	n/a (no relatives detected)	..	..	139.3	U5b2b2	[0.984,0.998]	0.077	0.488176857	ss.half	S17317.Y1.E2.L1	PASS	damage.ss.half=0.077
I17320	I17320	2911 (P7A-16135, 47)	petrous	2021	PattersonNature2021	Context: Archaeological - Period	2250	58	400-200 BCE	..	Czech_IA_LaTene	Central Bohemia, Prague 5, Prague-Jinonice (HolmanÊ¼s Garden Centre)	Czech Republic	50.054385	14.363387	Repulldown on 3.2M snpset	1240K	1	0.348809	257860	135851	M	n/a (no relatives detected)	..	..	25.66	U5b1b1d	[0.954,0.988]	0.067	0.459519376	ss.half	S17320.Y1.E2.L1	PASS	damage.ss.half=0.067
I17321	I17321	2912 (P7A-16136, 48)	petrous	2021	PattersonNature2021	Direct: IntCal20	2225	53	361-177 calBCE (2200Â±20 BP, PSUAMS-10125)	..	Czech_IA_LaTene	Central Bohemia, Prague 5, Prague-Jinonice (HolmanÊ¼s Garden Centre)	Czech Republic	50.054385	14.363387	Repulldown on 3.2M snpset	1240K	1	1.471105	497574	269397	F	n/a (no relatives detected)	n/a (female)	n/a (female)	92.67	K1a4a1	[0.992,1.000]	0.065	0.018961269	ss.half	S17321.Y1.E2.L1	PASS	damage.ss.half=0.065
I17322	I17322	2913 (P7A-16144, 58)	petrous	2021	PattersonNature2021	Context: Archaeological - Period	2250	58	400-200 BCE	..	Czech_IA_LaTene	Central Bohemia, Prague 5, Prague-Jinonice (HolmanÊ¼s Garden Centre)	Czech Republic	50.054385	14.363387	Repulldown on 3.2M snpset	1240K	1	2.146427	573669	312816	F	n/a (no relatives detected)	n/a (female)	n/a (female)	92	U2e1	[0.966,0.990]	0.06	0.017911021	ss.half	S17322.Y1.E2.L1	PASS	damage.ss.half=0.06
I17323	I17323	2914 (P7A-16145, 60)	petrous	2021	PattersonNature2021	Context: Archaeological - Period	2250	58	400-200 BCE	..	Czech_IA_LaTene	Central Bohemia, Prague 5, Prague-Jinonice (HolmanÊ¼s Garden Centre)	Czech Republic	50.054385	14.363387	Repulldown on 3.2M snpset	1240K	1	0.669789	406905	217408	M	n/a (no relatives detected)	..	..	77.2	I4a	[0.980,0.995]	0.132	0.447693307	ss.half	S17323.Y1.E2.L1	PASS	..
I17324	I17324	2915 (P7A-16150, 64)	petrous	2021	PattersonNature2021	Context: Archaeological - Period	2250	58	400-200 BCE	..	Czech_IA_LaTene	Central Bohemia, Prague 5, Prague-Jinonice (HolmanÊ¼s Garden Centre)	Czech Republic	50.054385	14.363387	Repulldown on 3.2M snpset	1240K	1	0.086088	88208	45266	M	n/a (no relatives detected)	..	..	11.35	W	[0.909,0.971]	0.146	0.445250432	ss.half	S17324.Y1.E2.L1	PASS	mtcontam=[0.909,0.971]
I17327	I17327	2918 (P7A-16160, 89)	petrous	2021	PattersonNature2021	Context: Archaeological - Period	2250	58	400-200 BCE	..	Czech_IA_LaTene	Central Bohemia, Prague 5, Prague-Jinonice (HolmanÊ¼s Garden Centre)	Czech Republic	50.054385	14.363387	Repulldown on 3.2M snpset	1240K	1	1.167976	475946	256472	M	n/a (no relatives detected)	..	..	110.2	U5b2b1a1	[0.988,1.000]	0.121	0.463790244	ss.half	S17327.Y1.E2.L1	PASS	Xcontam=[0.005,0.015]
I20504	I20504	P6562	tooth (molar)	2021	PattersonNature2021	Direct: IntCal20	2223	58	359-172 calBCE (2190Â±20 BP, PSUAMS-10127)	..	Czech_IA_LaTene	Central Bohemia, Prague 5, Prague-Jinonice (HolmanÊ¼s Garden Centre)	Czech Republic	50.054385	14.363387	Repulldown on 3.2M snpset	1240K	1	0.145	153503	80065	M	Czech Republic, Praha 5, Jinonice Family A (4 members) (I20504-I17325 are 1st degree relatives; I20522 is detected as 2nd or 3rd degree relative of I20504, I17325 and I20519)	..	..	36.12	H3ag	[0.954,0.984]	0.223	0.415	ss.half	S20504.Y1.E1.L1	PASS	..
I20509	I20509	P6567 (P7A-16130, 42)	tooth (molar)	2021	PattersonNature2021	Context: Archaeological - Period	2250	58	400-200 BCE	..	Czech_IA_LaTene	Central Bohemia, Prague 5, Prague-Jinonice (HolmanÊ¼s Garden Centre)	Czech Republic	50.054385	14.363387	Repulldown on 3.2M snpset	1240K	1	0.247	240012	126522	M	n/a (no relatives detected)	..	..	59.78	H7b	[0.990,1.000]	0.103	0.407	ss.half	S20509.Y1.E1.L1	PASS	..
I20510	I20510	P6568 (P7A-16131, 43)	tooth (premolar)	2021	PattersonNature2021	Context: Archaeological - Period	2250	58	400-200 BCE	..	Czech_IA_LaTene	Central Bohemia, Prague 5, Prague-Jinonice (HolmanÊ¼s Garden Centre)	Czech Republic	50.054385	14.363387	Repulldown on 3.2M snpset	1240K	1	0.018	19647	10354	F	n/a (no relatives detected)	n/a (female)	n/a (female)	233.7	J1c1	[0.996,1.000]	0.146	0.011	ss.half	S20510.Y1.E1.L1	PASS	..
I20513	I20513	P6571 (P7A-16152, 72)	tooth (premolar)	2021	PattersonNature2021	Context: Archaeological - Period	2250	58	400-200 BCE	..	Czech_IA_LaTene	Central Bohemia, Prague 5, Prague-Jinonice (HolmanÊ¼s Garden Centre)	Czech Republic	50.054385	14.363387	Repulldown on 3.2M snpset	1240K	1	0.104	112403	58760	F	n/a (no relatives detected)	n/a (female)	n/a (female)	17.87	K2a5	[0.976,0.998]	0.176	0.009	ss.half	S20513.Y1.E1.L1	PASS	..
I20518	I20518	P6630 (P7A-16368, 23/81)	petrous	2021	PattersonNature2021	Context: Archaeological - Period	2255	14	330-280 BCE	..	Czech_IA_LaTene	NW Bohemia, Teplice, Radosevice (Cemetery I)	Czech Republic	50.410265	14.074597	Repulldown on 3.2M snpset	1240K	1	0.051	58205	30262	M	n/a (no relatives detected)	..	..	8.687	H2	[0.922,0.984]	0.307	0.422	ss.half	S20518.Y1.E1.L1	PASS	..
I20519	I20519	P6631 (P7A-16097)	tooth (molar)	2021	PattersonNature2021	Context: Date(s) from relatives (I20504, I20522) and context	2250	58	400-200 BCE	..	Czech_IA_LaTene	Central Bohemia, Prague 5, Prague-Jinonice (HolmanÊ¼s Garden Centre)	Czech Republic	50.054385	14.363387	Repulldown on 3.2M snpset	1240K	1	0.301	286537	150305	M	Czech Republic, Praha 5, Jinonice Family A (4 members) (I20504-I17325 are 1st degree relatives; I20522 is detected as 2nd or 3rd degree relative of I20504, I17325 and I20519)	..	..	43.73	T2b17a	[0.994,1.000]	0.145	0.408	ss.half	S20519.Y1.E1.L1	PASS	..
I20521	I20521	P6633 (P7A-16127, 39)	tooth (molar)	2021	PattersonNature2021	Context: Archaeological - Period	2250	58	400-200 BCE	..	Czech_IA_LaTene	Central Bohemia, Prague 5, Prague-Jinonice (HolmanÊ¼s Garden Centre)	Czech Republic	50.054385	14.363387	Repulldown on 3.2M snpset	1240K	1	0.087	92838	48558	F	n/a (no relatives detected)	n/a (female)	n/a (female)	61.88	T2e7	[0.997,1.000]	0.147	0.01	ss.half	S20521.Y1.E1.L1	PASS	..
I20522	I20522	P6634 (P7A-16132, 44)	tooth (canine)	2021	PattersonNature2021	Direct: IntCal20	2230	51	381-203 calBCE (2230Â±20 BP, PSUAMS-10080)	..	Czech_IA_LaTene	Central Bohemia, Prague 5, Prague-Jinonice (HolmanÊ¼s Garden Centre)	Czech Republic	50.054385	14.363387	Repulldown on 3.2M snpset	1240K	1	0.565	440398	232635	M	Czech Republic, Praha 5, Jinonice Family A (4 members) (I20504-I17325 are 1st degree relatives; I20522 is detected as 2nd or 3rd degree relative of I20504, I17325 and I20519)	..	..	114.2	H3ag	[0.990,1.000]	0.163	0.409	ss.half	S20522.Y1.E1.L1	PASS	..
I20523	I20523	P6635 (P7A-16143, 57)	tooth (premolar)	2021	PattersonNature2021	Context: Date on family member I17315 agrees with archaeological context	2250	58	400-200 BCE	..	Czech_IA_LaTene	Central Bohemia, Prague 5, Prague-Jinonice (HolmanÊ¼s Garden Centre)	Czech Republic	50.054385	14.363387	Repulldown on 3.2M snpset	1240K	1	0.029	32359	16901	F	Czech Republic, Praha 5, Jinonice Family B (2 members) (I20523-I17315 are 2nd or 3rd degree relatives)	n/a (female)	n/a (female)	15.79	H	[0.942,0.986]	0.143	0.01	ss.half	S20523.Y1.E1.L1	PASS	..
I17616	I17616	2588 (P7A-8361, 25/76)	tooth (molar)	2021	PattersonNature2021	Context: Archaeological - Period	2220	12	290-250 BCE	..	Czech_IA_LaTene_1d.rel.I15951	NW Bohemia, Teplice, Radosevice (Cemetery II)	Czech Republic	50.410265	14.074597	Repulldown on 3.2M snpset	1240K	1	0.070871	76594	41019	M	Czech Republic, Radosevice, Cemetery 2 Family A (2 members) (I15951-I17616 have a 1d relationship)	..	..	15.48	H13b1	[0.940,0.983]	0.04	0.40381558	ss.half	S17616.E1.L1	PASS	damage.ss.half=0.04
I14988	I14988	2346 (P7A-16362, 17/81)	petrous	2021	PattersonNature2021	Context: Archaeological - Period	2255	14	330-280 BCE	..	Czech_IA_LaTene_father.or.son.I17142	NW Bohemia, Teplice, Radosevice (Cemetery I)	Czech Republic	50.410265	14.074597	Repulldown on 3.2M snpset	1240K	1	0.629265	478026	263018	M	Czech Republic, Radosevice, Cemetery 1 Family C (2 members) (I17142-I14988 have a father-son relationship)	..	..	77.55	H	[0.963,0.989]	0.15	0.398	ds.half	S14988.Y1.E1.L1	PASS	..
I16090	I16090	2107 (P7A-14437, Obj. 7 f-g)	petrous	2021	PattersonNature2021	Direct: IntCal20	2350	14	452-382 calBCE (2340Â±20 BP, PSUAMS-10103)	..	Czech_IA_LaTene_Hallstatt	Central Bohemia, Prague 6, Prague-RuzynÄ	Czech Republic	50.083333	14.316667	Repulldown on 3.2M snpset	1240K	1	2.7172	791274	434151	F	n/a (no relatives detected)	n/a (female)	n/a (female)	505.1	V10	[0.988,0.999]	0.076	0.009	ds.half	S16090.Y1.E1.L1	PASS	..
I15953	I15953	2502 (P7A-8362, 31A)	petrous	2021	PattersonNature2021	Context: Archaeological - Period	2185	32	290-180 BCE	..	Czech_IA_LaTene_mother.or.daughter.I15039	NW Bohemia, Teplice, Radosevice (Cemetery II)	Czech Republic	50.410265	14.074597	Repulldown on 3.2M snpset	1240K	1	2.912857	698628	379126	F	Czech Republic, Radosevice, Cemetery 2 Family B (4 members) (I15039-I15953 have a mother-daughter relationship [order unknown]; I15952 has a 2d or 3d relationship to I15039-I15953; I15042-I15953 have a 2d or 3d relationship)	n/a (female)	n/a (female)	361.8	H6a1a	[0.987,0.998]	0.072	0.015	ss.half	S15953.Y1.E1.L1	PASS	damage.ss.half=0.072
I13781	I13781	847 (P7A-31267, 1)	petrous (CBD)	2021	PattersonNature2021	Direct: IntCal20	2977	49	1117-931 calBCE (2860Â±25 BP, PSUAMS-10016)	..	Czech_LBA_IA_Knoviz_Hallstatt	NW Bohemia, Teplice, BÃ­lina (Rudiay I/Maxim Gorkij)	Czech Republic	50.556196	13.763549	Repulldown on 3.2M snpset	1240K	1	2.610158	799161	438403	F	n/a (no relatives detected)	n/a (female)	n/a (female)	422.1	T1a1	[0.991,0.999]	0.087	0.008	ds.half	S13781.Y1.E1.L1	PASS	..
I13791	I13791	863 (P7A-7586, 134)	petrous (CBD)	2021	PattersonNature2021	Context: Date from same layer and context (I13781)	2975	101	1200-850 BCE	..	Czech_LBA_IA_Knoviz_Hallstatt	NW Bohemia, Teplice, BÃ­lina (Rudiay I/Maxim Gorkij)	Czech Republic	50.556196	13.763549	Repulldown on 3.2M snpset	1240K	1	2.508157	793637	436253	F	n/a (no relatives detected)	n/a (female)	n/a (female)	407.7	K1a4a1	[0.979,0.994]	0.133	0.011	ds.half	S13791.Y1.E1.L1	PASS	..
I17311	I17311	2840 (P7A-7590, 22-23)	petrous	2021	PattersonNature2021	Context: Date from same layer and context (I13781)	2975	101	1200-850 BCE	..	Czech_LBA_IA_Knoviz_Hallstatt	NW Bohemia, Teplice, BÃ­lina (Rudiay I/Maxim Gorkij)	Czech Republic	50.556196	13.763549	Repulldown on 3.2M snpset	1240K	1	0.823722	391506	209035	F	n/a (no relatives detected)	n/a (female)	n/a (female)	74.01	U5b2a1a1	[0.981,0.998]	0.119	0.02038419	ss.half	S17311.Y1.E2.L1	PASS	..
I13783	I13783	849 (P7A-17690, 387)	petrous (CBD)	2021	PattersonNature2021	Direct: IntCal20	3022	42	1192-1005 calBCE (2890Â±20 BP, PSUAMS-9771)	..	Czech_LBA_Knoviz	Central Bohemia, Prague-West, Hostivice-Palouky	Czech Republic	50.07884	14.280243	Repulldown on 3.2M snpset	1240K	1	2.501977	802565	439462	F	n/a (no relatives detected)	n/a (female)	n/a (female)	417.8	H1+16189	[0.982,0.999]	0.134	0.009	ds.half	S13783.Y1.E1.L1	PASS	..
I13787	I13787	859 (P7A-17894, 1953)	petrous (CBD)	2021	PattersonNature2021	Direct: IntCal20	2958	43	1108-928 calBCE (2850Â±20 BP, PSUAMS-9996)	..	Czech_LBA_Knoviz	Central Bohemia, Prague-West, Hostivice-Palouky	Czech Republic	50.07884	14.280243	Repulldown on 3.2M snpset	1240K	1	2.626127	787927	435735	F	n/a (no relatives detected)	n/a (female)	n/a (female)	424.2	H26c	[0.986,0.998]	0.105	0.011	ds.half	S13787.Y1.E1.L1	PASS	..
I13788	I13788	860 (P7A-7987, 19/2, ind. D)	petrous (CBD)	2021	PattersonNature2021	Context: Archaeological - Period	3000	144	1300-800 BCE	..	Czech_LBA_Knoviz	NW Bohemia, Teplice, ChouÄ	Czech Republic	50.511285	13.767871	Repulldown on 3.2M snpset	1240K	1	3.116004	809156	444813	M	n/a (no relatives detected)	..	..	471.1	X2b+226	[0.994,1.000]	0.104	0.413	ds.half	S13788.Y1.E1.L1	PASS	..
I13789	I13789	861 (P7A-7587, 3)	petrous (CBD)	2021	PattersonNature2021	Context: Archaeological - Period	3000	144	1300-800 BCE	..	Czech_LBA_Knoviz	NW Bohemia, Teplice, BÃ­lina (BÃ¼schel)	Czech Republic	50.556196	13.763549	Repulldown on 3.2M snpset	1240K	1	4.123641	840603	462701	F	n/a (no relatives detected)	n/a (female)	n/a (female)	619.1	J1c5	[0.993,1.000]	0.08	0.01	ds.half	S13789.Y1.E1.L1	PASS	..
I13792	I13792	864 (P7A-7986, 19/2, ind. C)	petrous (CBD)	2021	PattersonNature2021	Context: Archaeological - Period	3000	144	1300-800 BCE	..	Czech_LBA_Knoviz	NW Bohemia, Teplice, ChouÄ	Czech Republic	50.511285	13.767871	Repulldown on 3.2M snpset	1240K	1	3.738985	827293	455938	M	n/a (no relatives detected)	..	..	439.7	U5b2b1a1	[0.989,0.999]	0.096	0.416	ds.half	S13792.Y1.E1.L1	PASS	..
I13793	I13793	865 (P7A-7984, 19/2, ind. A)	petrous (CBD)	2021	PattersonNature2021	Context: Archaeological - Period	3000	144	1300-800 BCE	..	Czech_LBA_Knoviz	NW Bohemia, Teplice, ChouÄ	Czech Republic	50.511285	13.767871	Repulldown on 3.2M snpset	1240K	1	4.013909	831474	458099	M	n/a (no relatives detected)	..	..	609.5	H1+16189	[0.988,1.000]	0.075	0.417	ds.half	S13793.Y1.E1.L1	PASS	..
I13795	I13795	867 (P7A-36426, 76/70)	petrous (CBD)	2021	PattersonNature2021	Direct: IntCal20	3035	45	1196-1010 calBCE (2900Â±20 BP, PSUAMS-10017)	..	Czech_LBA_Knoviz	KonobrÅ¾e	Czech Republic	50.533635	13.61765	Repulldown on 3.2M snpset	1240K	1	4.042196	847726	465245	M	n/a (no relatives detected)	..	..	475.7	J1c8a	[0.986,0.998]	0.064	0.414	ds.half	S13795.Y1.E1.L1	PASS	..
I13796	I13796	868 (P7A-7985, 19/2, ind. B)	petrous (CBD)	2021	PattersonNature2021	Context: Archaeological - Period	3000	144	1300-800 BCE	..	Czech_LBA_Knoviz	NW Bohemia, Teplice, ChouÄ	Czech Republic	50.511285	13.767871	Repulldown on 3.2M snpset	1240K	1	2.320602	802126	441058	F	n/a (no relatives detected)	n/a (female)	n/a (female)	225.8	H1	[0.981,0.998]	0.105	0.008	ds.half	S13796.Y1.E1.L1	PASS	..
I13798	I13798	870 (P7A-17897, 1953)	petrous (CBD)	2021	PattersonNature2021	Context: Date(s) from same site (I13783, I13787)	3050	115	1300-900 BCE	..	Czech_LBA_Knoviz	Central Bohemia, Prague-West, Hostivice-Palouky	Czech Republic	50.07884	14.280243	Repulldown on 3.2M snpset	1240K	1	2.508398	801715	439867	F	n/a (no relatives detected)	n/a (female)	n/a (female)	480.4	U5a2b	[0.988,0.999]	0.107	0.011	ds.half	S13798.Y1.E1.L1	PASS	..
I13799	I13799	871 (P7A-17689, 384)	petrous (CBD)	2021	PattersonNature2021	Context: Archaeological - Period	3050	115	1300-900 BCE	..	Czech_LBA_Knoviz	Central Bohemia, Prague-West, Hostivice-Palouky	Czech Republic	50.07884	14.280243	Repulldown on 3.2M snpset	1240K	1	3.731334	840934	461916	F	n/a (no relatives detected)	n/a (female)	n/a (female)	419	U2e1a1	[0.988,0.998]	0.104	0.01	ds.half	S13799.Y1.E1.L1	PASS	..
I14481	I14481	1054_4 (P7A-34939A) | 1054_6 (P7A-34939A)	tooth	2021	PattersonNature2021	Direct: IntCal20	2834	35	971-830 calBCE (2755Â±20 BP, PSUAMS-10094)	..	Czech_LBA_Knoviz	NW Bohemia, Louny, BÅvany	Czech Republic	50.400094	13.42304	Repulldown on 3.2M snpset	1240K	2	0.076975	86986	47332	M	n/a (no relatives detected)	..	..	25.913211	W3a	[0.958,0.986]	0.054	0.361575622	ds.half,ds.half	S14481.E1.L1,S14482.E1.L1	PASS	..
I15041	I15041	2491 (P7A-17899, 1999)	petrous	2021	PattersonNature2021	Context: Archaeological - Period	3050	115	1300-900 BCE	..	Czech_LBA_Knoviz	Central Bohemia, Prague-West, Hostivice-Palouky	Czech Republic	50.07884	14.280243	Repulldown on 3.2M snpset	1240K	1	2.322848	771693	424588	M	n/a (no relatives detected)	..	..	341.8	H1	[0.980,0.997]	0.135	0.405	ds.half	S15041.Y1.E1.L1	PASS	..
I15955	I15955	2519 (P7A-17707, 1702)	petrous	2021	PattersonNature2021	Direct: IntCal20	3059	52	1207-1016 calBCE (2915Â±25 BP, PSUAMS-9997)	..	Czech_LBA_Knoviz	Central Bohemia, Prague-West, Hostivice-Palouky	Czech Republic	50.07884	14.280243	Repulldown on 3.2M snpset	1240K	1	2.279539	637772	345372	M	n/a (no relatives detected)	..	..	601.4	U5a2b	[0.964,0.988]	0.068	0.484	ss.half	S15955.Y1.E1.L1	PASS	damage.ss.half=0.068
I15956	I15956	2520 (P7A-17701, 387)	petrous	2021	PattersonNature2021	Context: Archaeological - Period	3050	115	1300-900 BCE	..	Czech_LBA_Knoviz	Central Bohemia, Prague-West, Hostivice-Palouky	Czech Republic	50.07884	14.280243	Repulldown on 3.2M snpset	1240K	1	1.612338	589880	317558	F	n/a (no relatives detected)	n/a (female)	n/a (female)	486.3	H1e	[0.985,0.999]	0.081	0.018	ss.half	S15956.Y1.E1.L1	PASS	damage.ss.half=0.081
I15957	I15957	2521 (P7A-17685, 253)	petrous	2021	PattersonNature2021	Context: Archaeological - Period	3050	115	1300-900 BCE	..	Czech_LBA_Knoviz	Central Bohemia, Prague-West, Hostivice-Palouky	Czech Republic	50.07884	14.280243	Repulldown on 3.2M snpset	1240K	1	2.665909	698017	377178	F	n/a (no relatives detected)	n/a (female)	n/a (female)	289.3	H+152	[0.964,0.988]	0.089	0.018	ss.half	S15957.Y1.E1.L1	PASS	damage.ss.half=0.089
I15958	I15958	2522 (P7A-17898, 1953)	petrous	2021	PattersonNature2021	Context: Archaeological - Period	3050	115	1300-900 BCE	..	Czech_LBA_Knoviz	Central Bohemia, Prague-West, Hostivice-Palouky	Czech Republic	50.07884	14.280243	Repulldown on 3.2M snpset	1240K	1	2.86129	702446	380817	F	n/a (no relatives detected)	n/a (female)	n/a (female)	301.1	T2b	[0.988,0.998]	0.066	0.015	ss.half	S15958.Y1.E1.L1	PASS	damage.ss.half=0.066
I15959	I15959	2523 (P7A-17696, 897)	petrous	2021	PattersonNature2021	Direct: IntCal20	3022	42	1192-1005 calBCE (2890Â±20 BP, PSUAMS-10102)	..	Czech_LBA_Knoviz	Central Bohemia, Prague-West, Hostivice-Palouky	Czech Republic	50.07884	14.280243	Repulldown on 3.2M snpset	1240K	1	3.220913	728611	394432	F	n/a (no relatives detected)	n/a (female)	n/a (female)	371.5	K1a+150	[0.969,0.988]	0.091	0.019	ss.half	S15959.Y1.E1.L1	PASS	damage.ss.half=0.091
I15960	I15960	2524 (P7A-17896, 1953)	petrous	2021	PattersonNature2021	Context: Archaeological - Period	3050	115	1300-900 BCE	..	Czech_LBA_Knoviz	Central Bohemia, Prague-West, Hostivice-Palouky	Czech Republic	50.07884	14.280243	Repulldown on 3.2M snpset	1240K	1	2.999443	721242	390079	F	n/a (no relatives detected)	n/a (female)	n/a (female)	367.6	I4a1	[0.990,1.000]	0.081	0.019	ss.half	S15960.Y1.E1.L1	PASS	damage.ss.half=0.081
I16089	I16089	2103 (P7A-8020)	petrous	2021	PattersonNature2021	Context: Archaeological - Period	3000	144	1300-800 BCE	..	Czech_LBA_Knoviz	NW Bohemia, Teplice, ChouÄ	Czech Republic	50.511285	13.767871	Repulldown on 3.2M snpset	1240K	1	5.074805	797993	440041	F	n/a (no relatives detected)	n/a (female)	n/a (female)	515.7	H5e1a	[0.991,1.000]	0.043	0.013	ds.half	S16089.Y1.E1.L1	PASS	damage.ds.half=0.043
I16182	I16182	2518 (P7A-17666)	petrous	2021	PattersonNature2021	Context: Archaeological - Period	3050	115	1300-900 BCE	..	Czech_LBA_Knoviz	Central Bohemia, Prague-West, Hostivice-Palouky	Czech Republic	50.07884	14.280243	Repulldown on 3.2M snpset	1240K	1	1.074295	580547	312739	M	n/a (no relatives detected)	..	..	253	J1c	[0.989,0.999]	0.099	0.42	ss.half	S16182.Y1.E1.L1	PASS	damage.ss.half=0.099
I16549	I16549	2106 (P7A-16744, 363B)	petrous	2021	PattersonNature2021	Direct: IntCal20	2868	44	1001-836 calBCE (2775Â±25 BP, PSUAMS-10024)	..	Czech_LBA_Knoviz	Praha 5, ZliÄÃ­n	Czech Republic	50.060183	14.279389	Repulldown on 3.2M snpset	1240K	1	1.123271	523683	282489	M	n/a (no relatives detected)	..	..	246.4	H1an1	[0.968,0.987]	0.085	0.437776781	ss.half	S16549.Y1.E1.L1	PASS	damage.ss.half=0.085
I17611	I17611	2583 (P7A-17691, 388)	tooth (molar)	2021	PattersonNature2021	Context: Archaeological - Period	3050	115	1300-900 BCE	..	Czech_LBA_Knoviz	Central Bohemia, Prague-West, Hostivice-Palouky	Czech Republic	50.07884	14.280243	Repulldown on 3.2M snpset	1240K	1	0.035814	39097	21064	F	n/a (no relatives detected)	n/a (female)	n/a (female)	14.07	U2e1a1	[0.974,1.000]	0.068	0.010152284	ss.half	S17611.E1.L1	PASS	damage.ss.half=0.068
I20517	I20517	P6629 (P7A-16743, 363A)	tooth (molar)	2021	PattersonNature2021	Context: Archaeological - Period	3000	144	1300-800 BCE	..	Czech_LBA_Knoviz	Central Bohemia, Prague 5, ZliÄÃ­n	Czech Republic	50.060183	14.279389	Repulldown on 3.2M snpset	1240K	1	0.478	369521	195309	M	n/a (no relatives detected)	..	..	93.25	H26c	[0.974,0.993]	0.078	0.416	ss.half	S20517.Y1.E1.L1	PASS	damage.ss.half=0.078
I20525	I20525	P6637 (P7A-34939B, LLI2)	tooth (incisor)	2021	PattersonNature2021	Context: Archaeological - Period	2850	58	1000-800 BCE	..	Czech_LBA_Knoviz	NW Bohemia, Louny, BÅvany	Czech Republic	50.400094	13.42304	Repulldown on 3.2M snpset	1240K	1	0.301	268827	142798	M	n/a (no relatives detected)	..	..	247	I4a	[0.979,0.994]	0.168	0.424	ss.half	S20525.Y1.E1.L1	PASS	..
I20526	I20526	P6638 (P7A-34939C, LLP2)	tooth (premolar)	2021	PattersonNature2021	Context: Archaeological - Period	2850	58	1000-800 BCE	..	Czech_LBA_Knoviz	NW Bohemia, Louny, BÅvany	Czech Republic	50.400094	13.42304	Repulldown on 3.2M snpset	1240K	1	0.237	202707	108257	F	n/a (no relatives detected)	n/a (female)	n/a (female)	192.4	T2+16189	[0.993,1.000]	0.092	0.009	ss.half	S20526.Y1.E1.L1	PASS	damage.ss.half=0.092
I16108	I16108	2336 (16, 38762)	petrous	2021	PattersonNature2021	Direct: IntCal20	5526	37	3636-3526 calBCE (4785Â±25 BP, PSUAMS-10118)	..	Czech_LN	Central Bohemia, Prague 5, Prague-StodÅ¯lky (MalÃ¡ Ohrada site)	Czech Republic	50.044984	14.339296	Repulldown on 3.2M snpset	1240K	1	0.27708	251348	132275	F	n/a (no relatives detected)	n/a (female)	n/a (female)	123.2	X2b4	[0.963,0.984]	0.124	0.011	ss.half	S16108.Y1.E1.L1	PASS	..
I16099	I16099	2288 (P7A-36419, 192)	petrous	2021	PattersonNature2021	Context: Archaeological - Period	3325	72	1500-1250 BCE	..	Czech_MBA_Tumulus	NW Bohemia, Most, KonobrÅ¾e	Czech Republic	50.533635	13.61765	Repulldown on 3.2M snpset	1240K	1	1.853007	681860	369654	M	n/a (no relatives detected)	..	..	215.4	HV0+195	[0.984,0.999]	0.089	0.428	ss.half	S16099.Y1.E1.L1	PASS	damage.ss.half=0.089
I16100	I16100	2289 (P7A-36420, 193)	petrous	2021	PattersonNature2021	Context: Archaeological - Period	3325	72	1500-1250 BCE	..	Czech_MBA_Tumulus	NW Bohemia, Most, KonobrÅ¾e	Czech Republic	50.533635	13.61765	Repulldown on 3.2M snpset	1240K	1	1.557187	577591	312771	M	n/a (no relatives detected)	..	..	263.4	T2b	[0.992,1.000]	0.086	0.449	ss.half	S16100.Y1.E1.L1	PASS	damage.ss.half=0.086
I16111	I16111	2339 (P7A-36421, 194)	petrous	2021	PattersonNature2021	Context: Archaeological - Period	3325	72	1500-1250 BCE	..	Czech_MBA_Tumulus	NW Bohemia, Most, KonobrÅ¾e	Czech Republic	50.533635	13.61765	Repulldown on 3.2M snpset	1240K	1	1.396752	528984	286396	F	n/a (no relatives detected)	n/a (female)	n/a (female)	218.4	T1a1	[0.980,0.995]	0.071	0.017	ss.half	S16111.Y1.E1.L1	PASS	damage.ss.half=0.071
I16112	I16112	2340 (P7A-36416, 81)	petrous	2021	PattersonNature2021	Context: Archaeological - Period	3325	72	1500-1250 BCE	..	Czech_MBA_Tumulus	NW Bohemia, Most, KonobrÅ¾e	Czech Republic	50.533635	13.61765	Repulldown on 3.2M snpset	1240K	1	1.6722	631054	340502	F	Konobr_e Family A (2 members) (daughter-father: I16112-I27685)	n/a (female)	n/a (female)	193.9	V7	[0.973,0.996]	0.089	0.011	ss.half	S16112.Y1.E1.L1	PASS	damage.ss.half=0.089
I16113	I16113	2341 (P7A-36389, 44)	petrous	2021	PattersonNature2021	Direct: IntCal20	1462	36	429-550 calCE (1575Â±20 BP, PSUAMS-10119)	..	Czech_Medieval	NW Bohemia, Most, KonobrÅ¾e	Czech Republic	50.533635	13.61765	Repulldown on 3.2M snpset	1240K	1	1.873833	672421	362966	F	n/a (no relatives detected)	n/a (female)	n/a (female)	257.8	K1a1b2a1a	[0.990,0.999]	0.094	0.011	ss.half	S16113.Y1.E1.L1	PASS	damage.ss.half=0.094
I20515	I20515	P6627	tooth (molar)	2021	PattersonNature2021	Direct: IntCal20	1009	32	892-992 calCE (1110Â±20 BP, PSUAMS-10059)	..	Czech_Medieval	NW Bohemia, Teplice, ChouÄ	Czech Republic	50.511285	13.767871	Repulldown on 3.2M snpset	1240K	1	0.321	293018	155494	F	n/a (no relatives detected)	n/a (female)	n/a (female)	204	H6a1a3	[0.991,1.000]	0.11	0.009	ss.half	S20515.Y1.E1.L1	PASS	..
I14190	I14190	1181 (70 A, 16070)	petrous	2021	PattersonNature2021	Context: Date(s) on 2d/3d relative I7197	6450	58	4600-4400 BCE	..	Czech_MN	Central Bohemia, Prague 5, Prague-Jinonice (HolmanÊ¼s Garden Centre)	Czech Republic	50.054385	14.363387	Repulldown on 3.2M snpset	1240K	1	3.466446	812343	447210	M	Czech Republic, Prague 5, Jinonice Family D (2 members) (I7197-I14190 have a 2d or 3d relationship)	..	..	482.8	T2e	[0.990,0.999]	0.101	0.406	ds.half	S14190.Y1.E1.L1	PASS	..
I7197	I7197	PRAJIN77	petrous	2018	OlaldeNature2018	Direct: IntCal20	6438	35	4549-4401 calBCE (5660Â±25 BP, PSUAMS-4344)	..	Czech_MN	Prague 5, Jinonice, ZahradnictvÃ­	Czech Republic	50.0504153	14.3667267	Repulldown on 3.2M snpset	1240K	1	2.767748	723154	394354	M	Czech Republic, Prague 5, Jinonice Family D (2 members) (I7197-I14190 have a 2d or 3d relationship)	..	..	318	X2b+226	[0.994,0.999]	0.103	0.428	ds.half	S7197.E1.L1	PASS	extraction.negative.flag
kol2BE_noUDG.SG	kol002	Kolin2	tooth	2019	SanchezQuintoPNAS2019	Direct: IntCal20	6494	46	4656-4456 calBCE (5710Â±25 BP, UGAMS-9614)	..	Czech_MN.SG	KolÃ­n	Czech Republic	50.028889	15.201157	Repulldown on 3.2M snpset	Shotgun	2	0.085465	93930	48927	F	n/a (no relatives detected)	n/a (female)	n/a (female)	..	H+16129	..	..	..	ds.minus	..	PASS	..
kol6_noUDG.SG	kol006	Kolin6	tooth	2019	SanchezQuintoPNAS2019	Direct: IntCal20	6775	43	4929-4726 calBCE (5950Â±25 BP, UGAMS-9615)	..	Czech_MN.SG	KolÃ­n	Czech Republic	50.028889	15.201157	Repulldown on 3.2M snpset	Shotgun	10	1.437478	777504	419639	F	n/a (no relatives detected)	n/a (female)	n/a (female)	..	W1+119	..	..	..	ds.minus,ds.plus	..	PASS	..
I17313	I17313	2904 (P7A-16100, 6)	petrous	2021	PattersonNature2021	Direct: IntCal20	199	69	1653-1950 calCE (205Â±15 BP, PSUAMS-10054)	..	Czech_Modern	Central Bohemia, Prague 5, Prague-Jinonice (HolmanÊ¼s Garden Centre)	Czech Republic	50.054385	14.363387	Repulldown on 3.2M snpset	1240K	2	1.803	561696	304676	F	n/a (no relatives detected)	n/a (female)	n/a (female)	161.252822	H1ae	[0.986,0.999]	0.19	0.017631516	ss.half,ss.half	S17313.Y1.E2.L1,S20505.Y1.E1.L1	PASS	..
I15648	I15648	1766 (15/58, 32256, S XIV J403)	petrous	2021	PattersonNature2021	Direct: IntCal20	5397	53	3598-3371 calBCE (4690Â±25 BP, PSUAMS-10098)	..	Czech_N	N Bohemia, MladÃ¡ Boleslav, MuÅ¾skÃ½-Hrada (Hrada site, Dneboh cadastre)	Czech Republic	49.991622	14.162575	Repulldown on 3.2M snpset	1240K	1	0.890957	555242	297385	M	n/a (no relatives detected)	..	..	207.6	K1a+195	[0.695,0.886]	0.112	0.388	ss.half	S15648.Y1.E1.L1	PASS	mtcontam=[0.695,0.886], Xcontam=[0,0.005]
I15819	I15819	1647 (40, 42049)	petrous	2021	PattersonNature2021	Context: Archaeological - Period	7200	144	5500-5000 BCE	..	Czech_N	N Moravia, ProstÄjov, Kralice na HanÃ©	Czech Republic	49.466353	17.185354	Repulldown on 3.2M snpset	1240K	1	0.274285	267017	142582	F	n/a (no relatives detected)	n/a (female)	n/a (female)	36.32	K1a3a3	[0.957,0.983]	0.101	0.011	ss.half	S15819.Y1.E1.L1	PASS	..
I16092	I16092	2109 (P7A-35794, Obj. 14/67, gr. 1)	petrous	2021	PattersonNature2021	Direct: IntCal20	5385	55	3504-3348 calBCE (4615Â±25 BP, PSUAMS-10117)	..	Czech_N	NW Bohemia, Louny, DobromÄÅice	Czech Republic	50.37752	13.791255	Repulldown on 3.2M snpset	1240K	1	1.7819	708393	391215	M	n/a (no relatives detected)	..	..	177.8	U5b3b	[0.980,0.996]	0.137	0.419	ds.half	S16092.Y1.E1.L1	PASS	..
I4893	I4893	feature 552 / Grave 17	petrous	2018	OlaldeNature2018	Direct: IntCal20	6345	31	4446-4347 calBCE (5550Â±20 BP, PSUAMS-2850)	..	Czech_N	Prague 8, Kobylisy, Ke StÃ­rce Street	Czech Republic	50.1217475	14.4569508	Repulldown on 3.2M snpset	1240K	1	5.311	819662	447675	M	n/a (no relatives detected)	..	..	201	U5b1+16189+@16192	[0.986,0.996]	0.082	0.432	ds.half	S4893.E1.L1	PASS	..
I4894	I4894	feature 552 / Grave 18	petrous	2018	OlaldeNature2018	Direct: IntCal20	6371	38	4494-4361 calBCE (5610Â±20 BP, PSUAMS-2851)	..	Czech_N	Prague 8, Kobylisy, Ke StÃ­rce Street	Czech Republic	50.1217475	14.4569508	Repulldown on 3.2M snpset	1240K	1	4.046	816323	443149	F	n/a (no relatives detected)	n/a (female)	n/a (female)	199	U8b1b1	[0.994,1.000]	0.099	0.009	ds.half	S4894.E1.L1	PASS	..
I7952	I7952	HOST_273 (Hostivice 273)	petrous	2021	PattersonNature2021	Context: Archaeological - Period	7200	144	5500-5000 BCE	..	Czech_N	Central Bohemia, Prague-West, Hostivice-SadovÃ¡	Czech Republic	50.080832	14.245241	Repulldown on 3.2M snpset	1240K	1	5.162873	850276	463842	M	n/a (no relatives detected)	..	..	218	N1a1a	[0.991,0.998]	0.089	0.417	ds.half	S7952.E1.L1	PASS	..
HOL002	HOL002	Holubice_24-2	..	2021	PapacScienceAdvances2021	Context: Archaeological - Site/Context (dates, same grave)	5140	92	3350-3030 BCE	..	Czech_N_Baden	Bohemia, Holubice	Czech Republic	50.200564	14.29025	Repulldown on 3.2M snpset	1240K	1	2.15426	759606	416719	F	n/a (No relatives detected)	n/a (female)	n/a (female)	..	J2b1a2	..	..	..	ds.half	HOL002.A0101.TF1.1	PASS	..
HOL004	HOL004	Holubice_24-1	..	2021	PapacScienceAdvances2021	Direct: IntCal20	5154	88	3350-3030 calBCE (4486Â±36 BP, CRL-15612)	..	Czech_N_Baden	Bohemia, Holubice	Czech Republic	50.200564	14.29025	Repulldown on 3.2M snpset	1240K	1	0.901265	537066	295794	F	n/a (No relatives detected)	n/a (female)	n/a (female)	..	V	..	..	..	ds.half	HOL004.B0101.TF1.1	PASS	..
BLS002	BLS002	Bl_any_1-2	..	2021	PapacScienceAdvances2021	Direct: IntCal20	4692	74	2872-2626 calBCE (4141Â±22 BP, MAMS-41370)	..	Czech_N_GlobularAmphora	Bohemia, BlÅ¡any	Czech Republic	50.351064	13.852118	Repulldown on 3.2M snpset	1240K	1	1.394229	725096	395362	F	Bohemia, Bl_any Family A (2 members) (daughter-mother: BLS002-BLS001)	n/a (female)	n/a (female)	..	K1a3a	..	..	..	ds.half	BLS002.A0101.TF1.1	PASS	..
PRE001	PRE001	PÅedmÄÅice	..	2021	PapacScienceAdvances2021	Direct: IntCal20	4625	93	2857-2501 calBCE (4095Â±26 BP, MAMS-41368)	..	Czech_N_GlobularAmphora	Bohemia, PÅedmÄÅice	Czech Republic	50.252119	15.811875	Repulldown on 3.2M snpset	1240K	1	1.795313	796012	433733	F	n/a (No relatives detected)	n/a (female)	n/a (female)	..	U5b2c	..	..	..	ds.half	PRE001.A0101.TF1.1	PASS	..
VLI031	VLI031	Vlin_ves_3512-1	..	2021	PapacScienceAdvances2021	Direct: IntCal20	4510	64	2831-2472 calBCE (4046Â±27 BP, MAMS-41361)	..	Czech_N_GlobularAmphora	Bohemia, VlinÄves	Czech Republic	50.365945	14.446606	Repulldown on 3.2M snpset	1240K	1	0.488974	377036	196565	M	Bohemia, Vlin_ves Family A (3 members) (father-son: VLI032-VLI033 | 3d: VLI032-VLI031, VLI033-VLI031)	..	R1b - V88	..	J2b1a	..	..	..	ds.half	VLI031.B0101.TF1.1	PASS	..
VLI032	VLI032	Vlin_ves_3512-2	..	2021	PapacScienceAdvances2021	Direct: IntCal20	4682	79	2870-2583 calBCE (4132Â±24 BP, MAMS-41362)	..	Czech_N_GlobularAmphora	Bohemia, VlinÄves	Czech Republic	50.365945	14.446606	Repulldown on 3.2M snpset	1240K	1	0.415228	327149	170891	M	Bohemia, Vlin_ves Family A (3 members) (father-son: VLI032-VLI033 | 3d: VLI032-VLI031, VLI033-VLI031)	..	R1b - V88	..	V	..	..	..	ds.half	VLI032.A0101.TF1.1	PASS	..
VLI033_noUDG	VLI033	Vlin_ves_3512-3	..	2021	PapacScienceAdvances2021	Direct: IntCal20	4682	80	2872-2583 calBCE (4133Â±27 BP, MAMS-38477)	..	Czech_N_GlobularAmphora_father.or.son.VLI032	Bohemia, VlinÄves	Czech Republic	50.365945	14.446606	Repulldown on 3.2M snpset	1240K	2	0.122404	125397	64723	M	Bohemia, Vlin_ves Family B (3 members) (father-son: VLI032-VLI033 | 3d: VLI031-VLI032, VLI031-VLI033)	..	R1b - V88	..	H1	..	..	..	ds.half,ss.minus	VLI033.B0101.TF1.1,VLI033.B0102.TF1.1	PASS	..
BLS001	BLS001	Bl_any_1-1	..	2021	PapacScienceAdvances2021	Direct: IntCal20	4675	82	2868-2581 calBCE (4126Â±24 BP, MAMS-41369)	..	Czech_N_GlobularAmphora_mother.or.daughter.BLS002	Bohemia, BlÅ¡any	Czech Republic	50.351064	13.852118	Repulldown on 3.2M snpset	1240K	1	1.007898	626247	342410	F	Bohemia, Bl_any Family A (2 members) (daughter-mother: BLS002-BLS001)	n/a (female)	n/a (female)	..	K1a3a	..	..	..	ds.half	BLS001.A0101.TF1.1	PASS	..
NER001	NER001	Neratovice_1	..	2021	PapacScienceAdvances2021	Direct: IntCal20	6076	65	4235-3995 calBCE (5284Â±27 BP, MAMS-45790)	..	Czech_N_Jordanow	Bohemia, Neratovice	Czech Republic	50.268076	14.523173	Repulldown on 3.2M snpset	1240K	1	0.777085	575237	301699	M	n/a (No relatives detected)	..	I2a1b1a	..	U5b1d1	..	..	..	ds.half	NER001.A0101.TF1.1	PASS	..
TUC007	TUC007	TuchomÄÅice_3	..	2021	PapacScienceAdvances2021	Direct: IntCal20	6080	62	4236-3996 calBCE (5288Â±25 BP, MAMS-41356)	..	Czech_N_Jordanow	Bohemia, TuchomÄÅice	Czech Republic	50.137677	14.273411	Repulldown on 3.2M snpset	1240K	1	1.856875	815652	444658	F	n/a (No relatives detected)	n/a (female)	n/a (female)	..	K1a1	..	..	..	ds.half	TUC007.B0101.TF1.1	PASS	..
VLI004	VLI004	Vlin_ves_10589/9969	..	2021	PapacScienceAdvances2021	Direct: IntCal20	6141	78	4326-4054 calBCE (5357Â±27 BP, KIA-40232)	..	Czech_N_Jordanow	Bohemia, VlinÄves	Czech Republic	50.365945	14.446606	Repulldown on 3.2M snpset	1240K	1	1.765265	667690	357084	F	n/a (No relatives detected)	n/a (female)	n/a (female)	..	U8b1b1	..	..	..	ds.half	VLI004.B0101.TF1.1	PASS	..
BRZ001	BRZ001	B_ezno u Loun_62-LXXIII	..	2021	PapacScienceAdvances2021	Direct: IntCal20	5820	48	3957-3797 calBCE (5078Â±25 BP, MAMS-41371)	..	Czech_N_Jordanow_Michelsberg	Bohemia, BÅezno u Loun	Czech Republic	50.3575	13.743611	Repulldown on 3.2M snpset	1240K	1	0.054286	61034	32705	M	n/a (No relatives detected)	..	I	..	L3	..	..	..	ds.half	BRZ001.B0101.TF1.1	PASS	..
KO1016	KO1016	KolÃ­n I_3790-2	..	2021	PapacScienceAdvances2021	Context: Relative - Kinship with KO1001	4750	58	2900-2700 BCE	..	Czech_N_Rivnac	Bohemia, KolÃ­n I	Czech Republic	50.033343	15.168084	Repulldown on 3.2M snpset	1240K	1	0.825299	576572	314121	F	Bohemia, Kolï¿½n I Family B (2 members) (daughter-mother: KO1016-KO1001)	n/a (female)	n/a (female)	..	HV	..	..	..	ds.half	KO1016.A0101.TF1.1	PASS	..
TOU001	TOU001	TouÅ¡eÅ_15	..	2021	PapacScienceAdvances2021	Direct: IntCal20	4712	65	2881-2633 calBCE (4166Â±24 BP, MAMS-41357)	..	Czech_N_Rivnac	Bohemia, TouÅ¡eÅ	Czech Republic	50.167736	14.722575	Repulldown on 3.2M snpset	1240K	1	1.875147	804410	440781	M	n/a (No relatives detected)	..	G2a2	..	HV0a	..	..	..	ds.half	TOU001.A0101.TF1.1	PASS	..
TUC004	TUC004	TuchomÄÅice_645-4	..	2021	PapacScienceAdvances2021	Context: Archaeological - Site/Context	4940	58	3090-2890 BCE	..	Czech_N_Rivnac	Bohemia, TuchomÄÅice	Czech Republic	50.137677	14.273411	Repulldown on 3.2M snpset	1240K	1	1.421488	576078	309946	M	Bohemia, Tuchom__ice Family A (2 members) (siblings: TUC001-TUC004)	..	H2a1	..	V3c	..	..	..	ds.half	TUC004.A0101.TF1.1	PASS	..
TUC005	TUC005	TuchomÄÅice_645-5	..	2021	PapacScienceAdvances2021	Direct: IntCal20	4940	49	3091-2916 calBCE (4386Â±22 BP, MAMS-30753)	..	Czech_N_Rivnac	Bohemia, TuchomÄÅice	Czech Republic	50.137677	14.273411	Repulldown on 3.2M snpset	1240K	1	1.321026	525123	286568	M	n/a (No relatives detected)	..	G2a2	..	H1j	..	..	..	ds.half	TUC005.B0101.TF1.1	PASS	..
TUC006	TUC006	TuchomÄÅice_645-6	..	2021	PapacScienceAdvances2021	Direct: IntCal20	4879	36	3011-2889 calBCE (4318Â±23 BP, MAMS-30754)	..	Czech_N_Rivnac	Bohemia, TuchomÄÅice	Czech Republic	50.137677	14.273411	Repulldown on 3.2M snpset	1240K	1	1.398601	547526	298514	F	n/a (No relatives detected)	n/a (female)	n/a (female)	..	H1e1a	..	..	..	ds.half	TUC006.B0101.TF1.1	PASS	..
VPR001	VPR001	VelkÃ© P_Ã­lepy_193	..	2021	PapacScienceAdvances2021	Direct: IntCal20	4756	62	2899-2697 calBCE (4213Â±25 BP, MAMS-41373)	..	Czech_N_Rivnac	Bohemia, VelkÃ© PÅÃ­lepy	Czech Republic	50.155159	14.318068	Repulldown on 3.2M snpset	1240K	1	1.486885	731421	400726	M	n/a (No relatives detected)	..	G2a2	..	U5a2d	..	..	..	ds.half	VPR001.A0101.TF1.1	PASS	..
KO1001	KO1001	KolÃ­n I_3790-1	..	2021	PapacScienceAdvances2021	Direct: IntCal20	4761	61	2899-2699 calBCE (4216Â±24 BP, MAMS-30781)	..	Czech_N_Rivnac_mother.or.daughter.KO1016	Bohemia, KolÃ­n I	Czech Republic	50.033343	15.168084	Repulldown on 3.2M snpset	1240K	1	0.33122	299766	164178	F	Bohemia, Kolï¿½n I Family B (2 members) (daughter-mother: KO1016-KO1001)	n/a (female)	n/a (female)	..	HV	..	..	..	ds.half	KO1001.B0101.TF1.1	PASS	..
TUC001	TUC001	TuchomÄÅice_645-1	..	2021	PapacScienceAdvances2021	Context: Archaeological - Site/Context (dates, same sunken hut)	4940	58	3090-2890 BCE	..	Czech_N_Rivnac_sister.TUC004	Bohemia, TuchomÄÅice	Czech Republic	50.137677	14.273411	Repulldown on 3.2M snpset	1240K	1	1.305257	530918	288194	F	Bohemia, Tuchom__ice Family A (2 members) (siblings: TUC001-TUC004)	n/a (female)	n/a (female)	..	V3c	..	..	..	ds.half	TUC001.A0101.TF1.1	PASS	..
BRZ002	BRZ002	B_ezno u Loun_62-LXXV	..	2021	PapacScienceAdvances2021	Direct: IntCal20	5521	47	3637-3386 calBCE (4768Â±26 BP, MAMS-41372)	..	Czech_N_TRB	Bohemia, BÅezno u Loun	Czech Republic	50.3575	13.743611	Repulldown on 3.2M snpset	1240K	1	1.035745	623256	339856	F	n/a (No relatives detected)	n/a (female)	n/a (female)	..	K2a	..	..	..	ds.half	BRZ002.A0101.TF1.1	PASS	..
HOL001	HOL001	Holubice_21	..	2021	PapacScienceAdvances2021	Direct: IntCal20	5613	45	3766-3535 calBCE (4879Â±36 BP, CRL-15611)	..	Czech_N_TRB	Bohemia, Holubice	Czech Republic	50.200564	14.29025	Repulldown on 3.2M snpset	1240K	1	3.204087	870856	473798	F	n/a (No relatives detected)	n/a (female)	n/a (female)	..	T2c1d2	..	..	..	ds.half	HOL001.B0101.TF1.1	PASS	..
KOB002	KOB002	KolÃ­n-Å Å¥Ã¡ralka_57/H2	..	2021	PapacScienceAdvances2021	Direct: IntCal20	5630	28	3761-3637 calBCE (4905Â±25 BP, MAMS-45784)	..	Czech_N_TRB	Bohemia, KolÃ­n-Å Å¥Ã¡ralka	Czech Republic	50.00873	15.23091	Repulldown on 3.2M snpset	1240K	1	1.196858	661361	347332	F	Bohemia, Kolââ n-__âÂ°ralka Family A (3 members) (1d: KOB007-KOB001, KOB007-KOB002, KOB001-KOB002)	n/a (female)	n/a (female)	..	T1a2	..	..	..	ds.half	KOB002.A0101.TF1.1	PASS	..
KOB003	KOB003	KolÃ­n-Å Å¥Ã¡ralka_66/H5	..	2021	PapacScienceAdvances2021	Context: Archaeological - Period	5600	87	3800-3500 BCE	..	Czech_N_TRB	Bohemia, KolÃ­n-Å Å¥Ã¡ralka	Czech Republic	50.00873	15.23091	Repulldown on 3.2M snpset	1240K	1	0.285492	277813	144029	M	n/a (No relatives detected)	..	T1a1	..	N	..	..	..	ds.half	KOB003.B0101.TF1.1	PASS	..
KOB004	KOB004	KolÃ­n-Å Å¥Ã¡ralka_68/H6	..	2021	PapacScienceAdvances2021	Context: Archaeological - Period	5600	87	3800-3500 BCE	..	Czech_N_TRB	Bohemia, KolÃ­n-Å Å¥Ã¡ralka	Czech Republic	50.00873	15.23091	Repulldown on 3.2M snpset	1240K	1	0.298428	289402	150286	F	n/a (No relatives detected)	n/a (female)	n/a (female)	..	H7d	..	..	..	ds.half	KOB004.A0101.TF1.1	PASS	..
KOB005	KOB005	KolÃ­n-Å Å¥Ã¡ralka_72/H10	..	2021	PapacScienceAdvances2021	Direct: IntCal20	5704	58	3909-3654 calBCE (4986Â±24 BP, MAMS-45785)	..	Czech_N_TRB	Bohemia, KolÃ­n-Å Å¥Ã¡ralka	Czech Republic	50.00873	15.23091	Repulldown on 3.2M snpset	1240K	1	0.052429	60155	32136	F	n/a (No relatives detected)	n/a (female)	n/a (female)	..	T1a2	..	..	..	ds.half	KOB005.merged	PASS	..
VLI006_noUDG	VLI006	Vlin_ves_2895	..	2021	PapacScienceAdvances2021	Direct: IntCal20	5661	41	3776-3651 calBCE (4949Â±25 BP, MAMS-41358)	..	Czech_N_TRB	Bohemia, VlinÄves	Czech Republic	50.365945	14.446606	Repulldown on 3.2M snpset	1240K	2	0.070196	78236	40959	M	n/a (No relatives detected)	..	I2a1	..	H	..	..	..	ss.minus,ds.half	VLI006.B0102.TF1.1,VLI006.merged	PASS	..
KOB007	KOB007	KolÃ­n-Å Å¥Ã¡ralka_77/H14	..	2021	PapacScienceAdvances2021	Direct: IntCal20	5632	28	3762-3638 calBCE (4908Â±25 BP, MAMS-45786)	..	Czech_N_TRB_1d.rel.KOB002.KOB001	Bohemia, KolÃ­n-Å Å¥Ã¡ralka	Czech Republic	50.00873	15.23091	Repulldown on 3.2M snpset	1240K	1	0.188339	197952	106041	M	Bohemia, Kolââ n-__âÂ°ralka Family A (3 members) (1d: KOB007-KOB001, KOB007-KOB002, KOB001-KOB002)	..	T1a1	..	U5b1d1a	..	..	..	ds.half	KOB007.B0101.TF1.1	PASS	..
KOB001	KOB001	KolÃ­n-Å Å¥Ã¡ralka_56/H1	..	2021	PapacScienceAdvances2021	Context - Kinship (1d relationship with KOB002, KOB007)	5650	35	3760-3640 BCE	..	Czech_N_TRB_1d.rel.KOB002.KOB007	Bohemia, KolÃ­n-Å Å¥Ã¡ralka	Czech Republic	50.00873	15.23091	Repulldown on 3.2M snpset	1240K	1	0.098901	109139	56283	F	Bohemia, Kolââ n-__âÂ°ralka Family A (3 members) (1d: KOB007-KOB001, KOB007-KOB002, KOB001-KOB002)	n/a (female)	n/a (female)	..	T1a2	..	..	..	ds.half	KOB001.A0101.TF1.1	PASS	..
Pavlov1_d	Pavlov1	Pavlov1	bone (long bone)	2016	FuNature2016	Context: Layer date of 29233-27588 calBCE (26170Â±450 BP, GrN-20391) calibrated by IntCal20	30350	520	29300-27500 BCE	..	Czech_Pavlov1	Dolni Vestonice	Czech Republic	48.877778	16.652222	Repulldown on 3.2M snpset	3.7M	2	0.028	53696	36821	M	n/a (no relatives detected)	..	..	..	U5	..	..	..	ds.half,ds.half	A5277,A5304	PASS	..
Vestonice14_d	Vestonice14	Vestonice14	bone (long bone)	2016	FuNature2016	Context: Layer date of 29185-28525 calBCE (26640Â±110 BP, GrN-14831) calibrated by IntCal20	30800	202	29200-28500 BCE	..	Czech_Vestonice14	Dolni Vestonice	Czech Republic	48.877778	16.652222	Repulldown on 3.2M snpset	390K	2	0.003	113513	71527	M	n/a (no relatives detected)	..	..	..	U	..	..	..	half	A5281,A5282	PASS	..
Vestonice15_d	Vestonice15	Vestonice15	bone (long bone)	2016	FuNature2016	Context: Layer date of 29185-28525 calBCE (26640Â±110 BP, GrN-14831) calibrated by IntCal20	30800	202	29200-28500 BCE	..	Czech_Vestonice15	Dolni Vestonice	Czech Republic	48.877778	16.652222	Repulldown on 3.2M snpset	3.7M	1	0.015	29049	19666	M	n/a (no relatives detected)	..	..	..	U5	..	..	..	ds.half	A5271	PASS	..
Vestonice16	Vestonice16	Vestonice16	bone (long bone)	2016	FuNature2016	Context: Range of layer dates of 28760-27360 BCE [28483-27333 calBCE (25740Â±210 BP, GrN-15277) and 28399-27235 calBCE (25570Â±280, GrN-15276) calibrated by IntCal20	29800	375	28500-27200 BCE	..	Czech_Vestonice16	Dolni Vestonice	Czech Republic	48.877778	16.652222	Repulldown on 3.2M snpset	3.7M	1	1.31	729314	436012	M	n/a (no relatives detected)	..	..	..	U5	..	..	..	ds.half	A5306	PASS	..
Vestonice43_d	Vestonice43	Vestonice43	bone (long bone)	2016	FuNature2016	Context: Range of layer dates of 28760-27360 BCE [28483-27333 calBCE (25740Â±210 BP, GrN-15277) and 28399-27235 calBCE (25570Â±280, GrN-15276) calibrated by IntCal20	29800	375	28500-27200 BCE	..	Czech_Vestonice43	Dolni Vestonice	Czech Republic	48.877778	16.652222	Repulldown on 3.2M snpset	3.7M	1	0.087	125079	79115	M	n/a (no relatives detected)	..	..	..	U	..	..	..	ds.half	A5308	PASS	..
ZKU002_noUDG.SG	ZKU002	ZKU002	Petrous	2021	PrueferNatureEcologyEvolution2021	Direct: IntCal20	34054	881	33749-30151 BCE (29650Â±750 BP, OxA-38022)	..	Czechia_Bohemia_UP_HG	Bohemia, KoneÌprusy Caves, ZlatyÌ kuÌnÌ	Czechia	49.916	14.066	Native pulldown on 3.2M snpset	Shotgun	2	..	1111062	576734	F	n/a (no relatives detected)	n/a (female)	n/a (female)	150	N	[0.95,0.97]	0.335	0.055	ss.minus, ds.half	..	PASS	..
RISE21_noUDG.SG	RISE21	barrow 4 central grave, N skeleton #1	tooth	2015	AllentoftNature2015	Direct: IntCal20	3301	44	1426-1272 calBCE (3092Â±29 BP, OxA-28047)	..	Denmark_BA.SG	Karlstrup	Denmark	55.55	12.209	Repulldown on 3.2M snpset	Shotgun	1	0.023	26656	15624	M	n/a (no relatives detected)	..	..	..	N1a1a1a2	..	..	..	ds.minus	RISE21	PASS	..
[truncated: 5,692 more rows]
